# Supplementary material for: Fibroblast Growth Factor-10 Promotes Cardiomyocyte Differentiation from Embryonic and Induced Pluripotent Stem Cells
Source: PLoS One. 2010 Dec 28;5(12):e14414. doi: 10.1371/journal.pone.0014414 (PMC3011000; doi:10.1371/journal.pone.0014414)
Supplement: Table S1 — Microarray results of gene symbol, accession number, fold change and predicted functions of the up- and down- regulated genes in ES cells treated with FGF-10. (0.47 MB XLS) [file pone.0014414.s001.xls]

## Sheet: more than 2x fold
Probe Set ID	Control (raw)	FGF-10(raw)	Log2 Ratio	Entrez Gene	Gene Symbol	Gene Title	Gene Ontology Biological Process
1420941_at	1.59078	63.144	5.31084	19737	Rgs5	regulator of G-protein signaling 5	0007186 // G-protein coupled receptor protein signaling pathway // traceable author statement /// 0009968 // negative regulation of signal transduction // inferred from electronic annotation
1433977_at	3.82448	143.165	5.22627	54710	Hs3st3b1	heparan sulfate (glucosamine) 3-O-sulfotransferase 3B1	0006477 // protein amino acid sulfation // inferred from direct assay
1434209_at	2.61704	95.3198	5.18677	99890	Prmt6	protein arginine N-methyltransferase 6
1450257_at	9.97535	334.979	5.06956	12622	Cer1	cerberus 1 homolog (Xenopus laevis)	0007369 // gastrulation // inferred from genetic interaction /// 0008285 // negative regulation of cell proliferation // inferred from genetic interaction /// 0009948 // anterior/posterior axis specification // inferred from direct assay /// 0009948 // anterior/posterior axis specification // inferred from genetic interaction /// 0030514 // negative regulation of BMP signaling pathway // inferred…
1432673_at	2.1356	51.9303	4.60386	71875	2300010F08Rik	RIKEN cDNA 2300010F08 gene
1418910_at	3.52553	81.19	4.52539	12162	Bmp7	bone morphogenetic protein 7	0001503 // ossification // inferred from electronic annotation /// 0001707 // mesoderm formation // inferred from genetic interaction /// 0001822 // kidney development // inferred from mutant phenotype /// 0007275 // multicellular organismal development // inferred from electronic annotation /// 0007389 // pattern specification process // inferred from mutant phenotype /// 0007411 // axon guidanc…
1438651_a_at	54.0312	1187.58	4.45809	23796	Aplnr	apelin receptor	0007165 // signal transduction // inferred from electronic annotation /// 0007186 // G-protein coupled receptor protein signaling pathway // inferred from electronic annotation
1422574_at	3.35766	69.8006	4.37771	17122	Mxd4	Max dimerization protein 4	0006350 // transcription // inferred from electronic annotation /// 0006355 // regulation of transcription, DNA-dependent // inferred from electronic annotation /// 0016481 // negative regulation of transcription // inferred from genetic interaction /// 0045449 // regulation of transcription // inferred from electronic annotation
1436374_x_at	3.35155	67.5556	4.33318	16456	F11r	F11 receptor	0007155 // cell adhesion // inferred from direct assay /// 0030855 // epithelial cell differentiation // inferred from direct assay /// 0044419 // interspecies interaction between organisms // inferred from electronic annotation
1435893_at	3.84279	77.2875	4.33001	22359	Vldlr	very low density lipoprotein receptor	0006629 // lipid metabolic process // inferred from electronic annotation /// 0006810 // transport // inferred from electronic annotation /// 0006869 // lipid transport // inferred from electronic annotation /// 0006897 // endocytosis // inferred from electronic annotation /// 0008202 // steroid metabolic process // inferred from electronic annotation /// 0008203 // cholesterol metabolic process …
1435985_at	4.15307	81.0558	4.28666
1440595_at	2.84092	55.0199	4.27552	13823	Epb4.1l3	erythrocyte protein band 4.1-like 3	0030866 // cortical actin cytoskeleton organization // inferred from electronic annotation
1460099_at	3.0155	58.1122	4.26837
1424757_at	5.54311	104.638	4.23857	235044	BC018242	cDNA sequence BC018242
1459395_at	2.7112	50.5488	4.22067
1437887_at	4.29211	72.5766	4.07975	320825	Samd5	sterile alpha motif domain containing 5
1437442_at	6.32861	101.763	4.00719	54216	Pcdh7	Protocadherin 7 (Pcdh7), transcript variant 2, mRNA	0007155 // cell adhesion // inferred from electronic annotation /// 0007156 // homophilic cell adhesion // inferred from electronic annotation
1447755_at	4.00706	63.4497	3.985
1421505_at	238.214	3570.62	3.90584	27217	Mixl1	Mix1 homeobox-like 1 (Xenopus laevis)	0001706 // endoderm formation // inferred from mutant phenotype /// 0006350 // transcription // inferred from electronic annotation /// 0006355 // regulation of transcription, DNA-dependent // inferred from electronic annotation /// 0007275 // multicellular organismal development // inferred from electronic annotation /// 0007369 // gastrulation // inferred from mutant phenotype /// 0007492 // en…
1456214_at	12.6691	151.638	3.58125	54216	Pcdh7	protocadherin 7	0007155 // cell adhesion // inferred from electronic annotation /// 0007156 // homophilic cell adhesion // inferred from electronic annotation
1450976_at	73.628	784.094	3.4127	17988	Ndrg1	N-myc downstream regulated gene 1	0045576 // mast cell activation // inferred from direct assay
1440946_at	5.38445	54.9372	3.35091
1446527_at	5.73524	54.1486	3.239	11608	Agtr1b	angiotensin II receptor, type 1b	0001568 // blood vessel development // inferred from genetic interaction /// 0001822 // kidney development // inferred from genetic interaction /// 0001991 // regulation of systemic arterial blood pressure by circulatory renin-angiotensin // inferred from genetic interaction /// 0002035 // brain renin-angiotensin system // inferred from mutant phenotype /// 0007165 // signal transduction // infer…
1450977_s_at	47.0323	439.699	3.22479	17988	Ndrg1	N-myc downstream regulated gene 1	0045576 // mast cell activation // inferred from direct assay
1457704_at	6.84124	63.2344	3.20838	241494	Zfp385b	zinc finger protein 385B
1433251_at	7.90007	71.971	3.18748	15519	Hsp90aa1	heat shock protein 90, alpha (cytosolic), class A member 1	0006457 // protein folding // inferred from electronic annotation /// 0006809 // nitric oxide biosynthetic process // traceable author statement /// 0006950 // response to stress // inferred from electronic annotation /// 0006986 // response to unfolded protein // traceable author statement /// 0042026 // protein refolding // traceable author statement /// 0045429 // positive regulation of nitric…
1456174_x_at	186.521	1667.01	3.15985	17988	Ndrg1	N-myc downstream regulated gene 1	0045576 // mast cell activation // inferred from direct assay
1434055_at	7.17253	63.0234	3.13533	231605	Galnt9	UDP-N-acetyl-alpha-D-galactosamine:polypeptide N-acetylgalactosaminyltransferase 9
1422833_at	292.501	2563.44	3.13157	15376	Foxa2	forkhead box A2	0001705 // ectoderm formation // inferred from genetic interaction /// 0006350 // transcription // inferred from electronic annotation /// 0006355 // regulation of transcription, DNA-dependent // inferred from direct assay /// 0006355 // regulation of transcription, DNA-dependent // inferred from electronic annotation /// 0007389 // pattern specification process // inferred from genetic interacti…
1448424_at	34.007	293.14	3.10769	20378	Frzb	frizzled-related protein	0007275 // multicellular organismal development // inferred from electronic annotation /// 0016055 // Wnt receptor signaling pathway // inferred from electronic annotation /// 0030154 // cell differentiation // inferred from electronic annotation /// 0030178 // negative regulation of Wnt receptor signaling pathway // inferred from direct assay
1439117_at	7.2503	62.0359	3.09699	94040	Clmn	calmin
1456197_x_at	7.21367	60.5666	3.06972	230959	Ajap1	Adherens junction associated protein 1, mRNA (cDNA clone MGC:182829 IMAGE:9087443)	0007155 // cell adhesion // inferred from electronic annotation
1422914_at	100.443	817.439	3.02473	64406	Sp5	trans-acting transcription factor 5	0006350 // transcription // inferred from electronic annotation /// 0006355 // regulation of transcription, DNA-dependent // inferred from electronic annotation
1450256_at	60.5791	490.663	3.01784	12622	Cer1	cerberus 1 homolog (Xenopus laevis)	0007369 // gastrulation // inferred from genetic interaction /// 0008285 // negative regulation of cell proliferation // inferred from genetic interaction /// 0009948 // anterior/posterior axis specification // inferred from direct assay /// 0009948 // anterior/posterior axis specification // inferred from genetic interaction /// 0030514 // negative regulation of BMP signaling pathway // inferred…
1442102_at	13.0315	104.229	2.99969
1444666_at	21.7939	165.108	2.92141	67239	Bxdc1	brix domain containing 1
1438258_at	10.4598	77.8548	2.89593	22359	Vldlr	very low density lipoprotein receptor	0006629 // lipid metabolic process // inferred from electronic annotation /// 0006810 // transport // inferred from electronic annotation /// 0006869 // lipid transport // inferred from electronic annotation /// 0006897 // endocytosis // inferred from electronic annotation /// 0008202 // steroid metabolic process // inferred from electronic annotation /// 0008203 // cholesterol metabolic process …
1451415_at	10.7656	77.8479	2.85424	69068	1810011O10Rik	RIKEN cDNA 1810011O10 gene	0006915 // apoptosis // inferred from electronic annotation
1419304_at	694.127	5000.26	2.84873	20997	T	brachyury	0001570 // vasculogenesis // inferred from mutant phenotype /// 0001756 // somitogenesis // inferred from mutant phenotype /// 0001839 // neural plate morphogenesis // inferred from mutant phenotype /// 0001843 // neural tube closure // inferred from mutant phenotype /// 0006350 // transcription // inferred from electronic annotation /// 0006355 // regulation of transcription, DNA-dependent // in…
1460454_at	10.8112	71.9181	2.73383	69824	Glod5	glyoxalase domain containing 5
1426557_at	94.6386	621.209	2.71458	17292	Mesp1	mesoderm posterior 1	0003007 // heart morphogenesis // inferred from mutant phenotype /// 0006350 // transcription // inferred from electronic annotation /// 0006355 // regulation of transcription, DNA-dependent // inferred from electronic annotation /// 0007219 // Notch signaling pathway // inferred from electronic annotation /// 0007275 // multicellular organismal development // inferred from electronic annotation …
1425963_at	8.56465	55.1265	2.68628	192650	Cabp7	calcium binding protein 7
1450757_at	350.847	2213.75	2.65758	12552	Cdh11	cadherin 11	0007155 // cell adhesion // inferred from electronic annotation /// 0007156 // homophilic cell adhesion // inferred from electronic annotation
1433241_at	10.1516	63.0266	2.63425	77266	9430013L17Rik	RIKEN cDNA 9430013L17 gene
1425648_at	14.4946	89.691	2.62945	234329	Trim60	tripartite motif-containing 60
1423413_at	78.6891	481.468	2.61321	17988	Ndrg1	N-myc downstream regulated gene 1	0045576 // mast cell activation // inferred from direct assay
1457984_at	15.7171	95.0876	2.59692	12918	Crh	corticotropin releasing hormone	0006704 // glucocorticoid biosynthetic process // inferred from mutant phenotype /// 0006954 // inflammatory response // inferred from mutant phenotype /// 0030324 // lung development // inferred from mutant phenotype /// 0030325 // adrenal gland development // inferred from mutant phenotype
1421951_at	125.009	742.587	2.57053	16869	Lhx1	LIM homeobox protein 1	0001655 // urogenital system development // inferred from mutant phenotype /// 0001657 // ureteric bud development // inferred from mutant phenotype /// 0001702 // gastrulation with mouth forming second // inferred from mutant phenotype /// 0001705 // ectoderm formation // inferred from genetic interaction /// 0001706 // endoderm formation // inferred from mutant phenotype /// 0001822 // kidney d…
1448010_at	14.7291	86.9806	2.56202	78591	A430104N18Rik	RIKEN cDNA A430104N18 gene
1429896_at	10.3865	60.4244	2.54043	74756	5830408B19Rik	RIKEN cDNA 5830408B19 gene
1420760_s_at	177.093	1020.98	2.52737	17988	Ndrg1	N-myc downstream regulated gene 1	0045576 // mast cell activation // inferred from direct assay
1422510_at	33.4487	189.474	2.50198	69274	Ctdspl	CTD (carboxy-terminal domain, RNA polymerase II, polypeptide A) small phosphatase-like
1448977_at	46.4911	263.298	2.50167	21420	Tcfap2c	transcription factor AP-2, gamma	0006350 // transcription // inferred from electronic annotation /// 0006355 // regulation of transcription, DNA-dependent // inferred from mutant phenotype /// 0006355 // regulation of transcription, DNA-dependent // inferred from electronic annotation /// 0006357 // regulation of transcription from RNA polymerase II promoter // inferred from direct assay /// 0030154 // cell differentiation // in…
1421412_at	86.6855	488.726	2.49516	14836	Gsc	goosecoid homeobox	0000122 // negative regulation of transcription from RNA polymerase II promoter // inferred from genetic interaction /// 0006355 // regulation of transcription, DNA-dependent // inferred from electronic annotation /// 0007275 // multicellular organismal development // inferred from electronic annotation /// 0009653 // anatomical structure morphogenesis // inferred from genetic interaction /// 002…
1420914_at	9.50638	53.0271	2.47976	24059	Slco2a1	solute carrier organic anion transporter family, member 2a1	0006810 // transport // inferred from electronic annotation /// 0015732 // prostaglandin transport // inferred from direct assay
1449298_a_at	10.3446	57.2928	2.46948	18573	Pde1a	phosphodiesterase 1A, calmodulin-dependent	0007165 // signal transduction // inferred from electronic annotation
1430681_at	14.8663	82.0619	2.46466	68631	Cryl1	crystallin, lambda 1	0006631 // fatty acid metabolic process // inferred from electronic annotation /// 0008152 // metabolic process // inferred from electronic annotation /// 0055114 // oxidation reduction // inferred from electronic annotation
1435120_at	30.4814	167.922	2.46179
1458300_at	10.2897	53.5607	2.37997	110198	Akr7a5	aldo-keto reductase family 7, member A5 (aflatoxin aldehyde reductase)	0055114 // oxidation reduction // inferred from electronic annotation
1430352_at	656.649	3391.99	2.36894	101401	Adamts9	a disintegrin-like and metallopeptidase (reprolysin type) with thrombospondin type 1 motif, 9	0006508 // proteolysis // inferred from direct assay /// 0006508 // proteolysis // not recorded /// 0006508 // proteolysis // inferred from electronic annotation /// 0045636 // positive regulation of melanocyte differentiation // inferred from genetic interaction /// 0048070 // regulation of pigmentation during development // inferred from genetic interaction
1422866_at	10.2231	52.6339	2.36416	12817	Col13a1	collagen, type XIII, alpha 1	0001503 // ossification // inferred from electronic annotation /// 0001763 // morphogenesis of a branching structure // inferred from expression pattern /// 0001958 // endochondral ossification // inferred from expression pattern /// 0007155 // cell adhesion // inferred from electronic annotation /// 0007160 // cell-matrix adhesion // inferred from sequence or structural similarity /// 0007275 //…
1435037_at	15.1359	77.8558	2.36283	320655	Perld1	per1-like domain containing 1	0006505 // GPI anchor metabolic process // inferred from sequence or structural similarity /// 0006506 // GPI anchor biosynthetic process // inferred from electronic annotation
1423037_at	35.2256	180.65	2.3585	23796	Aplnr	apelin receptor	0007165 // signal transduction // inferred from electronic annotation /// 0007186 // G-protein coupled receptor protein signaling pathway // inferred from electronic annotation
1449249_at	49.3007	252.537	2.35681	54216	Pcdh7	protocadherin 7	0007155 // cell adhesion // inferred from electronic annotation /// 0007156 // homophilic cell adhesion // inferred from electronic annotation
1449625_at	26.861	137.506	2.3559
1416658_at	126.802	641.223	2.33825	20378	Frzb	frizzled-related protein	0007275 // multicellular organismal development // inferred from electronic annotation /// 0016055 // Wnt receptor signaling pathway // inferred from electronic annotation /// 0030154 // cell differentiation // inferred from electronic annotation /// 0030178 // negative regulation of Wnt receptor signaling pathway // inferred from direct assay
1435770_at	15.5023	76.4407	2.30186	52837	Tmx4	thioredoxin-related transmembrane protein 4	0006810 // transport // inferred from electronic annotation /// 0022900 // electron transport chain // inferred from electronic annotation /// 0045454 // cell redox homeostasis // inferred from electronic annotation
1444663_at	12.0668	59.1709	2.29385	100047469	LOC100047469	hypothetical protein LOC100047469
1450428_at	210.561	1014.34	2.26823	16869	Lhx1	LIM homeobox protein 1	0001655 // urogenital system development // inferred from mutant phenotype /// 0001657 // ureteric bud development // inferred from mutant phenotype /// 0001702 // gastrulation with mouth forming second // inferred from mutant phenotype /// 0001705 // ectoderm formation // inferred from genetic interaction /// 0001706 // endoderm formation // inferred from mutant phenotype /// 0001822 // kidney d…
1418685_at	22.1971	106.557	2.26318	117149	Tirap	toll-interleukin 1 receptor (TIR) domain-containing adaptor protein	0006954 // inflammatory response // inferred from electronic annotation /// 0006955 // immune response // inferred from electronic annotation /// 0007165 // signal transduction // inferred from electronic annotation /// 0007166 // cell surface receptor linked signal transduction // inferred from physical interaction /// 0007166 // cell surface receptor linked signal transduction // not recorded /…
1446954_at	25.0789	119.944	2.25781
1427489_at	14.6463	69.2851	2.242	241226	Itga8	integrin alpha 8	0001656 // metanephros development // inferred from genetic interaction /// 0001656 // metanephros development // inferred from mutant phenotype /// 0007155 // cell adhesion // inferred from electronic annotation /// 0007229 // integrin-mediated signaling pathway // inferred from electronic annotation /// 0007275 // multicellular organismal development // inferred from electronic annotation /// 0…
1452386_at	35.5903	165.336	2.21584	20689	Sall3	sal-like 3 (Drosophila)	0006350 // transcription // inferred from electronic annotation /// 0006355 // regulation of transcription, DNA-dependent // inferred from electronic annotation /// 0021891 // olfactory bulb interneuron development // inferred from mutant phenotype
1435381_at	15.0867	69.642	2.20668	73242	2610110G12Rik	RIKEN cDNA 2610110G12 gene
1443016_at	23.9477	109.085	2.18749
1431399_at	49.2379	224.063	2.18606	101401	Adamts9	a disintegrin-like and metallopeptidase (reprolysin type) with thrombospondin type 1 motif, 9	0006508 // proteolysis // inferred from direct assay /// 0006508 // proteolysis // not recorded /// 0006508 // proteolysis // inferred from electronic annotation /// 0045636 // positive regulation of melanocyte differentiation // inferred from genetic interaction /// 0048070 // regulation of pigmentation during development // inferred from genetic interaction
1421356_at	18.5125	83.891	2.18002	21778	Tex9	testis expressed gene 9
1417466_at	25.2234	114.205	2.1788	19737	Rgs5	regulator of G-protein signaling 5	0007186 // G-protein coupled receptor protein signaling pathway // traceable author statement /// 0009968 // negative regulation of signal transduction // inferred from electronic annotation
1422754_at	19.6	88.3096	2.17172	21916	Tmod1	tropomodulin 1	0030239 // myofibril assembly // inferred from mutant phenotype /// 0030241 // muscle thick filament assembly // inferred from mutant phenotype
1453803_at	19.3321	85.0103	2.13664	21841	Tia1	cytotoxic granule-associated RNA binding protein 1	0006915 // apoptosis // inferred from electronic annotation /// 0017148 // negative regulation of translation // inferred from mutant phenotype /// 0042036 // negative regulation of cytokine biosynthetic process // inferred from mutant phenotype
1453427_at	17.3439	76.0242	2.13203	12995	Csnk2a1	casein kinase 2, alpha 1 polypeptide	0006468 // protein amino acid phosphorylation // inferred from direct assay /// 0006468 // protein amino acid phosphorylation // inferred from electronic annotation /// 0016055 // Wnt receptor signaling pathway // inferred from electronic annotation /// 0046777 // protein amino acid autophosphorylation // inferred from direct assay
1460069_at	96.4243	421.955	2.12962	67241	Smc6	structural maintenance of chromosomes 6	0006281 // DNA repair // inferred from electronic annotation /// 0006310 // DNA recombination // inferred from electronic annotation /// 0006974 // response to DNA damage stimulus // inferred from electronic annotation
1438781_at	17.8965	78.2367	2.12817	214133	Tet2	Tet oncogene family member 2, mRNA (cDNA clone IMAGE:4977050)	0001822 // kidney development // inferred from mutant phenotype /// 0009791 // post-embryonic development // inferred from mutant phenotype
1441375_at	12.9006	55.2716	2.0991
1440813_s_at	22.5607	95.7808	2.08592	140571	Plxnb3	plexin B3	0007165 // signal transduction // inferred from electronic annotation /// 0007275 // multicellular organismal development // inferred from electronic annotation
1445785_at	14.4208	60.7669	2.07514
1455607_at	82.9639	348.206	2.06939	72780	Rspo3	R-spondin 3 homolog (Xenopus laevis)	0016055 // Wnt receptor signaling pathway // inferred from electronic annotation /// 0050896 // response to stimulus // inferred from electronic annotation
1439959_at	23.6789	98.2588	2.05299	14166	Fgf11	fibroblast growth factor 11
1452563_a_at	13.5532	55.8487	2.04289	20592	Kdm5d	lysine (K)-specific demethylase 5D	0016568 // chromatin modification // inferred from electronic annotation /// 0055114 // oxidation reduction // inferred from electronic annotation
1434297_at	15.975	65.2333	2.0298	245269	E130304F04Rik	RIKEN cDNA E130304F04 gene	0006468 // protein amino acid phosphorylation // inferred from electronic annotation /// 0006468 // protein amino acid phosphorylation // inferred from sequence or structural similarity
1431344_at	15.9349	64.8941	2.0259	108068	Grm2	glutamate receptor, metabotropic 2	0001662 // behavioral fear response // traceable author statement /// 0007165 // signal transduction // inferred from electronic annotation /// 0007186 // G-protein coupled receptor protein signaling pathway // inferred from electronic annotation /// 0007268 // synaptic transmission // inferred from mutant phenotype /// 0007269 // neurotransmitter secretion // inferred from mutant phenotype /// 0…
1453214_at	16.1871	65.7285	2.02168	74488	Lrrc15	leucine rich repeat containing 15
1455740_at	147.647	597.012	2.01561	15382	Hnrnpa1	heterogeneous nuclear ribonucleoprotein A1	0000380 // alternative nuclear mRNA splicing, via spliceosome // inferred from direct assay /// 0006397 // mRNA processing // inferred from electronic annotation /// 0006810 // transport // inferred from electronic annotation /// 0008380 // RNA splicing // inferred from direct assay /// 0008380 // RNA splicing // inferred from electronic annotation /// 0051028 // mRNA transport // inferred from e…
1458682_at	13.222	53.1252	2.00646	320538	Ubn2	ubinuclein 2
1436970_a_at	36.4314	145.597	1.99872	18596	Pdgfrb	platelet derived growth factor receptor, beta polypeptide	0001701 // in utero embryonic development // inferred from mutant phenotype /// 0001822 // kidney development // inferred from mutant phenotype /// 0001894 // tissue homeostasis // inferred from mutant phenotype /// 0006468 // protein amino acid phosphorylation // inferred from electronic annotation /// 0006807 // nitrogen compound metabolic process // inferred from mutant phenotype /// 0007165 /…
1426037_a_at	26.4347	105.144	1.99186	19734	Rgs16	regulator of G-protein signaling 16	0007186 // G-protein coupled receptor protein signaling pathway // traceable author statement /// 0009968 // negative regulation of signal transduction // inferred from electronic annotation
1441579_at	24.64	97.5346	1.98491	242523	Dmrta1	doublesex and mab-3 related transcription factor like family A1	0006350 // transcription // inferred from electronic annotation /// 0006355 // regulation of transcription, DNA-dependent // inferred from electronic annotation /// 0007530 // sex determination // inferred from electronic annotation /// 0007548 // sex differentiation // inferred from electronic annotation /// 0030154 // cell differentiation // inferred from electronic annotation
1445949_at	23.5886	92.9486	1.97834
1456572_x_at	48.7461	189.981	1.9625	12464	Cct4	chaperonin containing Tcp1, subunit 4 (delta)	0006457 // protein folding // inferred from electronic annotation /// 0044267 // cellular protein metabolic process // inferred from electronic annotation
1439619_at	40.2579	156.036	1.95453	21406	Tcf12	transcription factor 12	0006350 // transcription // inferred from electronic annotation /// 0006355 // regulation of transcription, DNA-dependent // inferred from electronic annotation /// 0006357 // regulation of transcription from RNA polymerase II promoter // inferred from direct assay /// 0007275 // multicellular organismal development // inferred from electronic annotation /// 0045449 // regulation of transcription…
1420595_at	15.322	59.2165	1.9504	13394	Dlx4	distal-less homeobox 4	0006355 // regulation of transcription, DNA-dependent // inferred from electronic annotation /// 0007275 // multicellular organismal development // inferred from electronic annotation /// 0045449 // regulation of transcription // inferred from electronic annotation
1421825_at	21.1717	81.7665	1.94937	23821	Bace1	beta-site APP cleaving enzyme 1	0006508 // proteolysis // inferred from direct assay /// 0006508 // proteolysis // inferred from electronic annotation /// 0050435 // beta-amyloid metabolic process // inferred from sequence or structural similarity
1442697_at	16.9558	64.9204	1.9369
1442621_at	20.8632	79.7901	1.93525	97362	C77798	expressed sequence C77798
1459747_at	103.482	395.609	1.9347
1425115_at	25.8939	98.5178	1.92777	19647	Rbbp6	retinoblastoma binding protein 6	0016567 // protein ubiquitination // inferred from electronic annotation
1420338_at	70.1899	266.805	1.92645	11687	Alox15	arachidonate 15-lipoxygenase	0001503 // ossification // inferred from mutant phenotype /// 0006691 // leukotriene metabolic process // inferred from electronic annotation /// 0019370 // leukotriene biosynthetic process // inferred from electronic annotation /// 0030282 // bone mineralization // inferred from mutant phenotype /// 0055114 // oxidation reduction // inferred from electronic annotation
1437534_at	13.6448	51.7625	1.92355
1441527_at	18.811	71.1629	1.91955	75323	4930558J18Rik	RIKEN cDNA 4930558J18 gene
1423152_at	304.654	1147.1	1.91275	56491	Vapb	vesicle-associated membrane protein, associated protein B and C	0019048 // virus-host interaction // inferred from sequence or structural similarity /// 0030968 // endoplasmic reticulum unfolded protein response // inferred from sequence or structural similarity /// 0045070 // positive regulation of viral genome replication // inferred from sequence or structural similarity
1449785_at	15.7238	58.6111	1.89822	103569	AA414993	expressed sequence AA414993
1419647_a_at	116.13	431.4	1.89328	15937	Ier3	immediate early response 3
1433127_at	17.4558	64.5691	1.88714
1452926_at	56.4103	208.508	1.88607	67120	Ttc14	tetratricopeptide repeat domain 14
1446295_at	19.9361	73.4777	1.88192	21848	Trim24	tripartite motif-containing 24	0006350 // transcription // inferred from electronic annotation /// 0006352 // transcription initiation // inferred from direct assay /// 0006355 // regulation of transcription, DNA-dependent // inferred from electronic annotation /// 0006468 // protein amino acid phosphorylation // inferred from direct assay /// 0008285 // negative regulation of cell proliferation // inferred from genetic intera…
1437104_at	20.9748	77.1144	1.87834	211673	Arfgef1	ADP-ribosylation factor guanine nucleotide-exchange factor 1(brefeldin A-inhibited)
1459949_at	29.568	107.389	1.86073
1435435_at	49.7407	180.602	1.86031	30785	Cttnbp2	cortactin binding protein 2	0001764 // neuron migration // inferred from electronic annotation /// 0001937 // negative regulation of endothelial cell proliferation // inferred from electronic annotation /// 0007268 // synaptic transmission // inferred from electronic annotation /// 0007420 // brain development // inferred from electronic annotation /// 0007595 // lactation // inferred from electronic annotation /// 0030036 …
1451882_a_at	643.038	2308.67	1.84409	14179	Fgf8	fibroblast growth factor 8	0000165 // MAPKKK cascade // inferred from mutant phenotype /// 0001569 // patterning of blood vessels // inferred from genetic interaction /// 0001658 // ureteric bud branching // inferred from mutant phenotype /// 0001759 // induction of an organ // inferred from genetic interaction /// 0001822 // kidney development // inferred from mutant phenotype /// 0001839 // neural plate morphogenesis // …
1458286_at	32.4866	116.123	1.83773
1437218_at	164.181	586.129	1.83593	14268	Fn1	fibronectin 1	0006953 // acute-phase response // inferred from electronic annotation /// 0007044 // cell-substrate junction assembly // inferred from direct assay /// 0007155 // cell adhesion // inferred from direct assay /// 0007155 // cell adhesion // inferred from electronic annotation /// 0007160 // cell-matrix adhesion // inferred from direct assay /// 0007169 // transmembrane receptor protein tyrosine ki…
1422682_s_at	26.3019	93.7781	1.83408	100040233 /// 114228 /// 22073 /// 436523	EG436523 /// ENSMUSG00000071517 /// Prss1 /// Prss3	predicted gene, EG436523 /// predicted gene, ENSMUSG00000071517 /// protease, serine, 1 (trypsin 1) /// protease, serine, 3	0006508 // proteolysis // inferred from electronic annotation
1416355_at	14.2369	50.6113	1.82983	19655	Rbmx	RNA binding motif protein, X chromosome
1455177_at	45.4909	160.427	1.81827	52906	Ahi1	Abelson helper integration site 1
1442185_at	21.1958	74.3385	1.81033
1434465_x_at	165.334	579.427	1.80924	22359	Vldlr	very low density lipoprotein receptor	0006629 // lipid metabolic process // inferred from electronic annotation /// 0006810 // transport // inferred from electronic annotation /// 0006869 // lipid transport // inferred from electronic annotation /// 0006897 // endocytosis // inferred from electronic annotation /// 0008202 // steroid metabolic process // inferred from electronic annotation /// 0008203 // cholesterol metabolic process …
1426001_at	1302.95	4519.4	1.79435	13813	Eomes	eomesodermin homolog (Xenopus laevis)	0001707 // mesoderm formation // inferred from mutant phenotype /// 0001824 // blastocyst development // inferred from mutant phenotype /// 0001829 // trophectodermal cell differentiation // inferred from direct assay /// 0001829 // trophectodermal cell differentiation // inferred from genetic interaction /// 0006350 // transcription // inferred from electronic annotation /// 0006355 // regulatio…
1444647_at	21.1232	72.9247	1.78758	18786	Plaa	phospholipase A2, activating protein	0006954 // inflammatory response // inferred from direct assay
1458204_at	25.7749	88.744	1.78368	20692	Sparc	secreted acidic cysteine rich glycoprotein	0007165 // signal transduction // inferred from electronic annotation /// 0007169 // transmembrane receptor protein tyrosine kinase signaling pathway // non-traceable author statement /// 0042127 // regulation of cell proliferation // inferred from genetic interaction
1459326_at	17.8474	61.2706	1.77948	52179	D9Ertd256e	DNA segment, Chr 9, ERATO Doi 256, expressed
1432437_at	22.6012	77.5293	1.77834	71138	4933413N12Rik	RIKEN cDNA 4933413N12 gene
1441869_x_at	20.028	68.2964	1.76979
1445534_at	44.7169	152.485	1.76978	286940	Flnb	Filamin, beta, mRNA (cDNA clone IMAGE:3488025)	0007519 // skeletal muscle tissue development // inferred from direct assay
1416855_at	534.236	1819.16	1.76772	14451	Gas1	growth arrest specific 1	0002053 // positive regulation of mesenchymal cell proliferation // inferred from mutant phenotype /// 0007049 // cell cycle // inferred from electronic annotation /// 0007050 // cell cycle arrest // traceable author statement /// 0007050 // cell cycle arrest // inferred from electronic annotation /// 0007411 // axon guidance // inferred from mutant phenotype /// 0008284 // positive regulation of…
1438754_at	14.9013	50.5593	1.76254
1428298_at	21.4568	72.6215	1.75896	66938	1700029G01Rik	RIKEN cDNA 1700029G01 gene
1443160_at	35.3395	118.791	1.74907	319934	Sbf2	SET binding factor 2, mRNA (cDNA clone IMAGE:4527932)	0016311 // dephosphorylation // inferred from electronic annotation /// 0051262 // protein tetramerization // inferred from physical interaction
1441068_at	23.1801	77.4588	1.74054	320704	A130001G05Rik	RIKEN cDNA A130001G05 gene
1424608_a_at	33.4472	111.589	1.73824	100039204 /// 100039345 /// 100040790 /// 100041175 /// 100041416 /// 100042151 /// 100042787 /// 100043211 /// 100043258 /// 100043316 /// 434166 /// 66912 /// 671950	100039204 /// 100039345 /// 100040790 /// 100041175 /// 100041416 /// 100042151 /// 100042787 /// 100043211 /// 100043258 /// 100043316 /// 434166 /// Bzw2 /// OTTMUSG00000017752	predicted gene, 100039204 /// predicted gene, 100039345 /// predicted gene, 100040790 /// predicted gene, 100041175 /// predicted gene, 100041416 /// predicted gene, 100042151 /// predicted gene, 100042787 /// predicted gene, 100043211 /// predicted gene, 100043258 /// predicted gene, 100043316 /// predicted gene, 434166 /// basic leucine zipper and W2 domains 2 /// predicted gene, OTTMUSG0000001…	0007275 // multicellular organismal development // inferred from electronic annotation /// 0007399 // nervous system development // inferred from electronic annotation /// 0030154 // cell differentiation // inferred from electronic annotation
1451461_a_at	534.607	1775.89	1.73199	11676	Aldoc	aldolase C, fructose-bisphosphate	0006096 // glycolysis // inferred from electronic annotation /// 0008152 // metabolic process // inferred from electronic annotation /// 0030388 // fructose 1,6-bisphosphate metabolic process // inferred from electronic annotation
1441351_at	27.0807	89.7932	1.72934
1420757_at	15.6543	51.892	1.72895	17877	Myf5	myogenic factor 5	0001502 // cartilage condensation // inferred from mutant phenotype /// 0001756 // somitogenesis // inferred from mutant phenotype /// 0001952 // regulation of cell-matrix adhesion // inferred from mutant phenotype /// 0006355 // regulation of transcription, DNA-dependent // inferred from electronic annotation /// 0007275 // multicellular organismal development // inferred from electronic annotat…
1427455_x_at	22.9258	75.9839	1.72872	100047628 /// 100101480 /// 16071 /// 16114 /// 243469 /// 546213 /// 637227	EG637227 /// ENSMUSG00000076577 /// Gm1420 /// Igk /// Igk-C /// Igk-V28 /// LOC100047628	predicted gene, EG637227 /// predicted gene, ENSMUSG00000076577 /// gene model 1420, (NCBI) /// immunoglobulin kappa chain complex /// immunoglobulin kappa chain, constant region /// immunoglobulin kappa chain variable 28 (V28) /// similar to Chain L, Structural Basis Of Antigen Mimicry In A Clinically Relevant Melanoma Antigen System
1432850_at	30.8723	101.591	1.71839	71385	5430434G16Rik	RIKEN cDNA 5430434G16 gene
1442865_at	180.341	587.485	1.70383	331374	Dgkk	diacylglycerol kinase kappa	0006979 // response to oxidative stress // inferred from electronic annotation /// 0006979 // response to oxidative stress // inferred from sequence or structural similarity /// 0007205 // activation of protein kinase C activity by G-protein coupled receptor protein signaling pathway // inferred from electronic annotation /// 0007242 // intracellular signaling cascade // inferred from electronic …
1418051_at	42.0914	136.417	1.69642	13848	Ephb6	Eph receptor B6	0006468 // protein amino acid phosphorylation // inferred from electronic annotation /// 0007169 // transmembrane receptor protein tyrosine kinase signaling pathway // inferred from electronic annotation
1434548_at	63.6868	206.377	1.69622	26943	Serinc3	serine incorporator 3	0006917 // induction of apoptosis // inferred from direct assay
1426322_a_at	27.3077	88.3858	1.6945	72413	Kcnmb2	potassium large conductance calcium-activated channel, subfamily M, beta member 2	0005513 // detection of calcium ion // inferred from electronic annotation /// 0006810 // transport // inferred from electronic annotation /// 0006811 // ion transport // inferred from electronic annotation /// 0006813 // potassium ion transport // inferred from electronic annotation /// 0019228 // regulation of action potential in neuron // inferred from electronic annotation
1436392_s_at	122.551	396.626	1.69439	21420	Tcfap2c	transcription factor AP-2, gamma	0006350 // transcription // inferred from electronic annotation /// 0006355 // regulation of transcription, DNA-dependent // inferred from mutant phenotype /// 0006355 // regulation of transcription, DNA-dependent // inferred from electronic annotation /// 0006357 // regulation of transcription from RNA polymerase II promoter // inferred from direct assay /// 0030154 // cell differentiation // in…
1448562_at	2165.47	6987.22	1.69004	22271	Upp1	uridine phosphorylase 1	0006220 // pyrimidine nucleotide metabolic process // inferred from mutant phenotype /// 0009116 // nucleoside metabolic process // inferred from electronic annotation /// 0009166 // nucleotide catabolic process // inferred from electronic annotation /// 0046108 // uridine metabolic process // inferred from mutant phenotype
1448710_at	89.321	285.774	1.6778	12767	Cxcr4	chemokine (C-X-C motif) receptor 4	0001569 // patterning of blood vessels // inferred from mutant phenotype /// 0001667 // ameboidal cell migration // inferred from mutant phenotype /// 0001764 // neuron migration // inferred from direct assay /// 0007165 // signal transduction // inferred from electronic annotation /// 0007186 // G-protein coupled receptor protein signaling pathway // inferred from electronic annotation /// 00072…
1422518_at	406.187	1298	1.67607	12361	Cask	calcium/calmodulin-dependent serine protein kinase (MAGUK family)	0006468 // protein amino acid phosphorylation // inferred from electronic annotation /// 0006886 // intracellular protein transport // inferred from electronic annotation /// 0045944 // positive regulation of transcription from RNA polymerase II promoter // inferred from genetic interaction
1430816_at	40.1025	128.046	1.6749	68053	Ubxn2b	UBX domain protein 2B
1440754_at	17.2326	55.0039	1.67439
1423619_at	32.6689	104.001	1.6706	19416	Rasd1	RAS, dexamethasone-induced 1	0007264 // small GTPase mediated signal transduction // inferred from electronic annotation
1417937_at	223.189	709.644	1.66883	59036	Dact1	dapper homolog 1, antagonist of beta-catenin (xenopus)	0007275 // multicellular organismal development // inferred from electronic annotation /// 0016055 // Wnt receptor signaling pathway // inferred from electronic annotation
1448742_at	61.0229	193.982	1.6685	20613	Snai1	snail homolog 1 (Drosophila)	0007275 // multicellular organismal development // inferred from electronic annotation /// 0031069 // hair follicle morphogenesis // inferred from direct assay
1458089_at	24.6858	78.4407	1.66792
1421488_at	32.8387	103.933	1.66218	29809	Rabgap1l	RAB GTPase activating protein 1-like	0032313 // regulation of Rab GTPase activity // inferred from electronic annotation /// 0032880 // regulation of protein localization // not recorded
1446309_at	16.7971	53.1192	1.66102
1434223_at	40.4173	127.541	1.65792	100044374 /// 230751	1810007P19Rik /// LOC100044374	RIKEN cDNA 1810007P19 gene /// similar to organic solute carrier protein 1	0006810 // transport // inferred from electronic annotation
1450080_at	121.226	381.151	1.65266	72865	Cxx1c	CAAX box 1 homolog C (human)
1443624_at	34.2075	107.375	1.65027
1437762_at	47.7563	149.78	1.64908	270160	Rab39	RAB39, member RAS oncogene family	0006810 // transport // inferred from electronic annotation /// 0007264 // small GTPase mediated signal transduction // inferred from electronic annotation /// 0015031 // protein transport // inferred from electronic annotation
1418630_at	40.9766	127.787	1.64087	20218	Khdrbs1	KH domain containing, RNA binding, signal transduction associated 1	0006350 // transcription // inferred from electronic annotation /// 0006355 // regulation of transcription, DNA-dependent // inferred from electronic annotation /// 0007049 // cell cycle // inferred from electronic annotation /// 0007166 // cell surface receptor linked signal transduction // inferred from direct assay /// 0016481 // negative regulation of transcription // inferred from direct ass…
1452436_at	50.9948	158.878	1.6395	94352	Loxl2	lysyl oxidase-like 2	0055114 // oxidation reduction // inferred from electronic annotation
1443547_at	26.3383	82.028	1.63895
1459475_at	16.2856	50.6216	1.63616	52706	D10Ertd761e	DNA segment, Chr 10, ERATO Doi 761, expressed
1442596_at	20.3475	63.125	1.63336	69554	Klhdc2	kelch domain containing 2
1456348_x_at	18.6472	57.8438	1.6332	74090	Paqr5	progestin and adipoQ receptor family member V
1434458_at	2414.31	7454.64	1.62653	14313	Fst	follistatin	0007276 // gamete generation // inferred from genetic interaction /// 0007389 // pattern specification process // inferred from mutant phenotype /// 0008585 // female gonad development // inferred from mutant phenotype /// 0030509 // BMP signaling pathway // inferred from genetic interaction /// 0031069 // hair follicle morphogenesis // inferred from mutant phenotype /// 0042475 // odontogenesis …
1459868_x_at	18.0677	55.715	1.62465	100038993 /// 100042555 /// 16157 /// 16158	100038993 /// Il11ra1 /// Il11ra2 /// OTTMUSG00000011351	predicted gene, 100038993 /// interleukin 11 receptor, alpha chain 1 /// interleukin 11 receptor, alpha chain 2 /// predicted gene, OTTMUSG00000011351	0001779 // natural killer cell differentiation // inferred from mutant phenotype /// 0001890 // placenta development // inferred from mutant phenotype /// 0008284 // positive regulation of cell proliferation // inferred from direct assay /// 0019221 // cytokine-mediated signaling pathway // inferred from direct assay /// 0046697 // decidualization // inferred from mutant phenotype /// 0060135 // …
1457304_at	45.197	139.083	1.62165	52680	D13Ertd787e	DNA segment, Chr 13, ERATO Doi 787, expressed
1423522_at	1047.07	3213.45	1.61777	108176 /// 18150 /// 639633	LOC639633 /// Npm3 /// Npm3-ps1	similar to Nucleoplasmin-3 /// nucleoplasmin 3 /// nucleoplasmin 3, pseudogene 1	0006364 // rRNA processing // inferred from direct assay /// 0009303 // rRNA transcription // inferred from direct assay
1435479_at	33.6448	103.136	1.6161
1443453_at	24.7476	75.8323	1.61552	270210	Zfp651	zinc finger protein 651
1435172_at	1893.7	5783.49	1.61073	13813	Eomes	eomesodermin homolog (Xenopus laevis)	0001707 // mesoderm formation // inferred from mutant phenotype /// 0001824 // blastocyst development // inferred from mutant phenotype /// 0001829 // trophectodermal cell differentiation // inferred from direct assay /// 0001829 // trophectodermal cell differentiation // inferred from genetic interaction /// 0006350 // transcription // inferred from electronic annotation /// 0006355 // regulatio…
1422279_at	41.0117	125.19	1.61001	14349	Fv1	Friend virus susceptibility 1	0009615 // response to virus // inferred from direct assay
1428657_at	469.922	1426.85	1.60234	68750	Rreb1	ras responsive element binding protein 1	0006350 // transcription // inferred from electronic annotation /// 0006355 // regulation of transcription, DNA-dependent // inferred from electronic annotation
1431209_s_at	19.3939	58.8338	1.60104	100126228	ENSMUSG00000051562	predicted gene, ENSMUSG00000051562
1443038_at	30.7681	93.245	1.59959
1416077_at	49.2891	149.29	1.59877	11535	Adm	adrenomedullin	0007507 // heart development // inferred from mutant phenotype /// 0008284 // positive regulation of cell proliferation // inferred from mutant phenotype /// 0045906 // negative regulation of vasoconstriction // inferred from electronic annotation
1443678_at	23.7282	71.7353	1.59608
1446608_at	29.3933	88.8515	1.59591
1442141_at	179.44	540.803	1.5916	407833	BC028454	cDNA sequence BC028454
1441448_at	30.0071	90.2835	1.58916	80913	Pum2	Pumilio 2 (Drosophila), mRNA (cDNA clone IMAGE:3595161)	0006417 // regulation of translation // inferred from electronic annotation
1433795_at	376.287	1130.26	1.58674	21814	Tgfbr3	transforming growth factor, beta receptor III	0001568 // blood vessel development // inferred from mutant phenotype /// 0001701 // in utero embryonic development // inferred from mutant phenotype /// 0001824 // blastocyst development // inferred from direct assay /// 0001889 // liver development // inferred from mutant phenotype /// 0007179 // transforming growth factor beta receptor signaling pathway // inferred from direct assay /// 001063…
1424747_at	24.873	74.6489	1.58554	16562	Kif1c	kinesin family member 1C	0006890 // retrograde vesicle-mediated transport, Golgi to ER // inferred from direct assay /// 0007018 // microtubule-based movement // inferred from electronic annotation
1434210_s_at	71.6707	214.977	1.58472	16206	Lrig1	leucine-rich repeats and immunoglobulin-like domains 1
1436325_at	54.3438	162.974	1.58446	19883	Rora	RAR-related orphan receptor alpha	0006350 // transcription // inferred from electronic annotation /// 0006355 // regulation of transcription, DNA-dependent // inferred from direct assay /// 0006355 // regulation of transcription, DNA-dependent // inferred from electronic annotation /// 0006809 // nitric oxide biosynthetic process // inferred from mutant phenotype /// 0021702 // cerebellar Purkinje cell differentiation // inferred…
1443208_at	17.9301	53.7301	1.58335
1442786_s_at	66.7267	199.435	1.57958	52822	Rufy3	RUN and FYVE domain containing 3	0007275 // multicellular organismal development // inferred from electronic annotation /// 0007399 // nervous system development // inferred from electronic annotation /// 0030154 // cell differentiation // inferred from electronic annotation
1424270_at	33.9213	101.255	1.57773	13175	Dclk1	doublecortin-like kinase 1	0001764 // neuron migration // inferred from genetic interaction /// 0006468 // protein amino acid phosphorylation // inferred from electronic annotation /// 0007242 // intracellular signaling cascade // inferred from electronic annotation /// 0007275 // multicellular organismal development // inferred from electronic annotation /// 0007399 // nervous system development // inferred from electroni…
1455960_at	16.8927	50.3915	1.57678	230316	Megf9	multiple EGF-like-domains 9
1443619_at	31.3109	93.3531	1.57604	69981	Tmem30a	transmembrane protein 30A
1443972_at	30.6279	91.2695	1.57529	102533	AI465300	expressed sequence AI465300
1436780_at	41.5503	123.771	1.57474	108155	Ogt	O-linked N-acetylglucosamine (GlcNAc) transferase (UDP-N-acetylglucosamine:polypeptide-N-acetylglucosaminyl transferase)	0006493 // protein amino acid O-linked glycosylation // traceable author statement
1457020_at	34.5431	102.782	1.57312
1443952_at	26.2334	77.7359	1.56718
1445501_at	22.9241	67.4968	1.55795
1422748_at	29.4853	86.566	1.5538	24136	Zeb2	zinc finger E-box binding homeobox 2	0001755 // neural crest cell migration // inferred from mutant phenotype /// 0001756 // somitogenesis // inferred from mutant phenotype /// 0001843 // neural tube closure // inferred from mutant phenotype /// 0006350 // transcription // inferred from electronic annotation /// 0006355 // regulation of transcription, DNA-dependent // inferred from electronic annotation /// 0007417 // central nervou…
1437785_at	265.628	778.376	1.55106	101401	Adamts9	a disintegrin-like and metallopeptidase (reprolysin type) with thrombospondin type 1 motif, 9	0006508 // proteolysis // inferred from direct assay /// 0006508 // proteolysis // not recorded /// 0006508 // proteolysis // inferred from electronic annotation /// 0045636 // positive regulation of melanocyte differentiation // inferred from genetic interaction /// 0048070 // regulation of pigmentation during development // inferred from genetic interaction
1422991_at	19.0052	55.469	1.54529	18707	Pik3cd	phosphatidylinositol 3-kinase catalytic delta polypeptide	0001782 // B cell homeostasis // inferred from mutant phenotype /// 0007165 // signal transduction // inferred from electronic annotation /// 0007166 // cell surface receptor linked signal transduction // inferred from mutant phenotype /// 0042113 // B cell activation // inferred from mutant phenotype /// 0046854 // phosphoinositide phosphorylation // inferred from electronic annotation /// 00480…
1435984_at	37.685	109.94	1.54466	22700	Zfp40	Zinc finger protein 40 (Zfp40), mRNA	0006350 // transcription // inferred from electronic annotation /// 0006355 // regulation of transcription, DNA-dependent // inferred from electronic annotation
1418936_at	82.0009	238.987	1.54322	17133	Maff	v-maf musculoaponeurotic fibrosarcoma oncogene family, protein F (avian)	0001701 // in utero embryonic development // inferred from genetic interaction /// 0006350 // transcription // inferred from electronic annotation /// 0006355 // regulation of transcription, DNA-dependent // inferred from electronic annotation /// 0045449 // regulation of transcription // inferred from electronic annotation /// 0045604 // regulation of epidermal cell differentiation // inferred f…
1453801_at	49.0152	142.39	1.53854	66198	Them5	thioesterase superfamily member 5
1438081_at	70.2814	203.788	1.53585	328949	Mcc	mutated in colorectal cancers
1441896_x_at	26.3613	76.0509	1.52854
1453247_at	32.634	94.1352	1.52836	72701	Zfp618	zinc fingerprotein 618	0006350 // transcription // inferred from electronic annotation /// 0006355 // regulation of transcription, DNA-dependent // inferred from electronic annotation
1421365_at	1518.07	4372.78	1.52631	14313	Fst	follistatin	0007276 // gamete generation // inferred from genetic interaction /// 0007389 // pattern specification process // inferred from mutant phenotype /// 0008585 // female gonad development // inferred from mutant phenotype /// 0030509 // BMP signaling pathway // inferred from genetic interaction /// 0031069 // hair follicle morphogenesis // inferred from mutant phenotype /// 0042475 // odontogenesis …
1430064_at	22.7189	65.3983	1.52536	74410	Ttll11	tubulin tyrosine ligase-like family, member 11	0006464 // protein modification process // inferred from electronic annotation
1431220_at	29.4241	84.0516	1.51428	100040353	2810416G20Rik	RIKEN cDNA 2810416G20 gene
1439028_at	90.0012	256.932	1.51337	67890	Ufm1	Ubiquitin-fold modifier 1 (Ufm1), mRNA	0019941 // modification-dependent protein catabolic process // inferred from electronic annotation
1438154_x_at	229.17	651.34	1.50699	67513	2610002J02Rik	RIKEN cDNA 2610002J02 gene, mRNA (cDNA clone IMAGE:1225351)
1457532_at	21.2704	60.446	1.5068
1455930_at	3089.27	8774.01	1.50597
1455933_at	89.5012	253.757	1.50347
1439043_at	37.0909	104.886	1.49968	101214	Tra2a	Transformer 2 alpha homolog (Drosophila) (Tra2a), mRNA	0000398 // nuclear mRNA splicing, via spliceosome // inferred from electronic annotation /// 0006397 // mRNA processing // inferred from electronic annotation /// 0008380 // RNA splicing // inferred from electronic annotation
1428974_s_at	37.6137	105.871	1.49298	93730	Lztfl1	leucine zipper transcription factor-like 1
1438462_x_at	743.784	2090.67	1.49101	20218	Khdrbs1	KH domain containing, RNA binding, signal transduction associated 1	0006350 // transcription // inferred from electronic annotation /// 0006355 // regulation of transcription, DNA-dependent // inferred from electronic annotation /// 0007049 // cell cycle // inferred from electronic annotation /// 0007166 // cell surface receptor linked signal transduction // inferred from direct assay /// 0016481 // negative regulation of transcription // inferred from direct ass…
1458233_at	36.9962	103.961	1.4906	72313	Fryl	furry homolog-like (Drosophila)
1451456_at	25.2067	70.712	1.48815	381280	6430706D22Rik	RIKEN cDNA 6430706D22 gene
1443874_at	25.5069	71.5164	1.48738	72350	Fam164c	family with sequence similarity 164, member C
1440048_at	96.5841	270.216	1.48425	93762	Smarca5	SWI/SNF related, matrix associated, actin dependent regulator of chromatin, subfamily a, member 5 (Smarca5), mRNA	0006333 // chromatin assembly or disassembly // inferred from direct assay /// 0006334 // nucleosome assembly // inferred from electronic annotation /// 0006338 // chromatin remodeling // inferred from direct assay /// 0006338 // chromatin remodeling // inferred from electronic annotation /// 0006352 // transcription initiation // inferred from electronic annotation /// 0006355 // regulation of t…
1423785_at	548.453	1534.34	1.48418	112405	Egln1	EGL nine homolog 1 (C. elegans)	0001666 // response to hypoxia // inferred from electronic annotation /// 0001892 // embryonic placenta development // inferred from mutant phenotype /// 0007507 // heart development // inferred from mutant phenotype /// 0019538 // protein metabolic process // inferred from electronic annotation /// 0032364 // oxygen homeostasis // inferred from electronic annotation /// 0043433 // negative regul…
1457247_at	102.039	285.317	1.48345
1433988_s_at	183.516	512.922	1.48283	102153	C230098O21Rik	RIKEN cDNA C230098O21 gene
1436659_at	86.8079	241.856	1.47825	13175	Dclk1	doublecortin-like kinase 1	0001764 // neuron migration // inferred from genetic interaction /// 0006468 // protein amino acid phosphorylation // inferred from electronic annotation /// 0007242 // intracellular signaling cascade // inferred from electronic annotation /// 0007275 // multicellular organismal development // inferred from electronic annotation /// 0007399 // nervous system development // inferred from electroni…
1442556_at	32.751	91.2353	1.47805
1420988_at	25.2161	70.221	1.47756	80905	Polh	polymerase (DNA directed), eta (RAD 30 related)	0000731 // DNA synthesis during DNA repair // inferred from electronic annotation /// 0006260 // DNA replication // inferred from electronic annotation /// 0006281 // DNA repair // inferred from electronic annotation /// 0006290 // pyrimidine dimer repair // inferred from direct assay /// 0006301 // postreplication repair // inferred from direct assay /// 0006974 // response to DNA damage stimulu…
1454838_s_at	432.742	1204.4	1.47673	106522	Pkdcc	protein kinase domain containing, cytoplasmic	0006468 // protein amino acid phosphorylation // inferred from electronic annotation
1442598_at	24.0664	66.8615	1.47415	66801	Prkrip1	Prkr interacting protein 1 (IL11 inducible)	0006469 // negative regulation of protein kinase activity // inferred from direct assay /// 0042326 // negative regulation of phosphorylation // inferred from direct assay
1458561_at	18.2872	50.7148	1.47158	18011	Neurl1a	neuralized homolog 1A (Drosophila)	0007288 // sperm axoneme assembly // inferred from mutant phenotype /// 0007595 // lactation // inferred from mutant phenotype /// 0009605 // response to external stimulus // inferred from mutant phenotype /// 0030317 // sperm motility // inferred from mutant phenotype
1437375_at	448.365	1239.09	1.46654
1421425_a_at	26.6756	73.4821	1.46187	53901	Rcan2	regulator of calcineurin 2	0019722 // calcium-mediated signaling // inferred from electronic annotation
1457284_at	21.5005	59.1562	1.46016
1448920_at	42.2205	116.14	1.45984	52712	Zkscan6	zinc finger with KRAB and SCAN domains 6	0006350 // transcription // inferred from electronic annotation /// 0006355 // regulation of transcription, DNA-dependent // inferred from electronic annotation
1459052_at	35.1842	96.7315	1.45906	53417	Hif3a	hypoxia inducible factor 3, alpha subunit	0001666 // response to hypoxia // inferred from direct assay /// 0006350 // transcription // inferred from electronic annotation /// 0006355 // regulation of transcription, DNA-dependent // inferred from electronic annotation /// 0006366 // transcription from RNA polymerase II promoter // inferred from physical interaction /// 0007165 // signal transduction // inferred from electronic annotation …
1440446_at	38.8034	106.535	1.45707
1426543_x_at	35.5751	97.4064	1.45315	71946	Endod1	endonuclease domain containing 1
1456993_at	29.0937	79.4669	1.44965	51925	D2Ertd640e	DNA segment, Chr 2, ERATO Doi 640, expressed
1446490_at	22.086	60.3239	1.4496
1445081_at	21.4473	58.4252	1.4458	320271	A930041I02Rik	RIKEN cDNA A930041I02 gene
1427286_at	18.5527	50.51	1.44494	52897	D11Bwg0517e	DNA segment, Chr 11, Brigham & Women's Genetics 0517 expressed	0006397 // mRNA processing // inferred from electronic annotation /// 0008380 // RNA splicing // inferred from electronic annotation
1435973_at	30.8165	83.8167	1.44354	66824	Pycard	PYD and CARD domain containing, mRNA (cDNA clone MGC:6811 IMAGE:2648391)	0006508 // proteolysis // inferred from electronic annotation /// 0006915 // apoptosis // inferred from electronic annotation /// 0006917 // induction of apoptosis // not recorded /// 0006919 // activation of caspase activity // inferred from mutant phenotype /// 0006954 // inflammatory response // inferred from mutant phenotype /// 0007049 // cell cycle // inferred from electronic annotation ///…
1439422_a_at	107.88	293.249	1.4427	67389	Fam132a	family with sequence similarity 132, member A
1459658_at	149.108	405.185	1.44222	17218	Mcm5	minichromosome maintenance deficient 5, cell division cycle 46 (S. cerevisiae)	0006260 // DNA replication // inferred from electronic annotation /// 0006270 // DNA replication initiation // inferred from electronic annotation /// 0006350 // transcription // inferred from electronic annotation /// 0006355 // regulation of transcription, DNA-dependent // inferred from electronic annotation /// 0051301 // cell division // inferred from electronic annotation
1440926_at	77.0891	209.383	1.44155	14254	Flt1	FMS-like tyrosine kinase 1	0001525 // angiogenesis // inferred from mutant phenotype /// 0001525 // angiogenesis // inferred from electronic annotation /// 0001569 // patterning of blood vessels // inferred from mutant phenotype /// 0006468 // protein amino acid phosphorylation // inferred from electronic annotation /// 0007169 // transmembrane receptor protein tyrosine kinase signaling pathway // inferred from electronic …
1430564_at	23.6254	64.1213	1.44047	68473	Mobkl1a	MOB1, Mps One Binder kinase activator-like 1A (yeast)	0046777 // protein amino acid autophosphorylation // inferred from electronic annotation /// 0046777 // protein amino acid autophosphorylation // inferred from sequence or structural similarity
1455516_at	25.3505	68.7004	1.43831
1415921_a_at	96.8056	261.918	1.43595	29820	Tnfrsf19	tumor necrosis factor receptor superfamily, member 19
1416236_a_at	655.453	1772.87	1.43552	14012	Mpzl2	myelin protein zero-like 2	0007155 // cell adhesion // inferred from electronic annotation
1451991_at	200.778	542.636	1.43439	13841	Epha7	Eph receptor A7	0006468 // protein amino acid phosphorylation // inferred from electronic annotation /// 0007169 // transmembrane receptor protein tyrosine kinase signaling pathway // inferred from electronic annotation /// 0016310 // phosphorylation // inferred from sequence or structural similarity /// 0031290 // retinal ganglion cell axon guidance // inferred from mutant phenotype /// 0043525 // positive regu…
1457692_at	47.3135	127.498	1.43015
1450988_at	41.0151	110.399	1.42851	14160	Lgr5	leucine rich repeat containing G protein coupled receptor 5	0007165 // signal transduction // inferred from electronic annotation /// 0007186 // G-protein coupled receptor protein signaling pathway // inferred from electronic annotation
1428780_at	22.2166	59.7327	1.42688	71776	Tha1	threonine aldolase 1	0006520 // amino acid metabolic process // inferred from electronic annotation
1446048_at	43.6994	117.456	1.42644
1438807_at	76.1606	204.201	1.42288	74326	Hnrnpr	Heterogeneous nuclear ribonucleoprotein R, mRNA (cDNA clone MGC:46961 IMAGE:3500728)
1436590_at	77.0036	206.346	1.42207	244416	Ppp1r3b	protein phosphatase 1, regulatory (inhibitor) subunit 3B	0005975 // carbohydrate metabolic process // inferred from electronic annotation /// 0005977 // glycogen metabolic process // traceable author statement /// 0005977 // glycogen metabolic process // inferred from electronic annotation
1438623_x_at	247.512	663.084	1.4217	100043674 /// 56438	ENSMUSG00000049832 /// Rbx1	predicted gene, ENSMUSG00000049832 /// ring-box 1	0006281 // DNA repair // inferred from electronic annotation /// 0006511 // ubiquitin-dependent protein catabolic process // traceable author statement /// 0006974 // response to DNA damage stimulus // inferred from electronic annotation /// 0016567 // protein ubiquitination // inferred from sequence or structural similarity /// 0019941 // modification-dependent protein catabolic process // infer…
1455966_s_at	257.672	689.236	1.41946	68219	Nudt21	nudix (nucleoside diphosphate linked moiety X)-type motif 21	0006379 // mRNA cleavage // not recorded /// 0006397 // mRNA processing // inferred from electronic annotation /// 0006397 // mRNA processing // inferred from sequence or structural similarity
1435915_at	56.5477	151.219	1.4191	194952	Jmjd4	jumonji domain containing 4
1439181_at	23.0661	61.64	1.41809	210104	BC043301	cDNA sequence BC043301	0006350 // transcription // inferred from electronic annotation /// 0006355 // regulation of transcription, DNA-dependent // inferred from electronic annotation
1456876_at	24.3554	65.0572	1.41747	232934	Mypop	Myb-related transcription factor, partner of profilin	0000122 // negative regulation of transcription from RNA polymerase II promoter // inferred from direct assay /// 0006350 // transcription // inferred from electronic annotation /// 0006355 // regulation of transcription, DNA-dependent // inferred from electronic annotation /// 0006357 // regulation of transcription from RNA polymerase II promoter // inferred from genetic interaction /// 0007076 …
1438543_at	38.1742	101.922	1.4168
1439348_at	41.575	110.916	1.41567	20194	S100a10	S100 calcium binding protein A10 (calpactin)
1456207_at	34.5903	92.1988	1.41438	17763	Mtcp1	mature T-cell proliferation 1
1450323_at	33.5168	89.2232	1.41253	70630	5730493B19Rik	RIKEN cDNA 5730493B19 gene
1416432_at	104.57	278.289	1.41211	170768	Pfkfb3	6-phosphofructo-2-kinase/fructose-2,6-biphosphatase 3	0006000 // fructose metabolic process // inferred from electronic annotation /// 0006003 // fructose 2,6-bisphosphate metabolic process // inferred from electronic annotation /// 0008152 // metabolic process // inferred from electronic annotation
1453461_at	29.6881	78.7949	1.40822	14356	Fxc1	fractured callus expressed transcript 1	0006626 // protein targeting to mitochondrion // inferred from electronic annotation /// 0006810 // transport // inferred from electronic annotation /// 0015031 // protein transport // inferred from electronic annotation /// 0045039 // protein import into mitochondrial inner membrane // inferred from electronic annotation /// 0065002 // intracellular protein transmembrane transport // inferred fr…
1428306_at	1957.56	5179.55	1.40377	74747	Ddit4	DNA-damage-inducible transcript 4	0006915 // apoptosis // inferred from electronic annotation /// 0009968 // negative regulation of signal transduction // inferred from electronic annotation
1457038_at	161.941	427.28	1.39972	242022	Frem2	Fras1 related extracellular matrix protein 2	0002009 // morphogenesis of an epithelium // inferred from mutant phenotype /// 0007154 // cell communication // inferred from electronic annotation /// 0007155 // cell adhesion // inferred from electronic annotation /// 0007156 // homophilic cell adhesion // inferred from electronic annotation /// 0007275 // multicellular organismal development // inferred from electronic annotation
1455165_at	63.6373	167.623	1.39728
1445341_at	31.3075	82.1863	1.39239
1426092_a_at	28.3475	74.3358	1.39083	94094	Trim34	tripartite motif-containing 34
1443222_at	47.1947	123.741	1.39062
1447892_at	21.393	56.0295	1.38905
1460602_at	139.431	365.041	1.38851	50768	Dlc1	deleted in liver cancer 1	0001843 // neural tube closure // inferred from mutant phenotype /// 0003007 // heart morphogenesis // inferred from mutant phenotype /// 0007010 // cytoskeleton organization // non-traceable author statement /// 0007165 // signal transduction // inferred from electronic annotation /// 0008285 // negative regulation of cell proliferation // inferred from sequence or structural similarity /// 0021…
1453298_at	23.1371	60.5363	1.38759	24000	Ptpn21	protein tyrosine phosphatase, non-receptor type 21	0006470 // protein amino acid dephosphorylation // inferred from electronic annotation /// 0016311 // dephosphorylation // inferred from electronic annotation
1437213_at	220.66	576.421	1.3853	68219	Nudt21	nudix (nucleoside diphosphate linked moiety X)-type motif 21	0006379 // mRNA cleavage // not recorded /// 0006397 // mRNA processing // inferred from electronic annotation /// 0006397 // mRNA processing // inferred from sequence or structural similarity
1448007_at	49.9016	130.173	1.38327	407823	Baz2b	bromodomain adjacent to zinc finger domain, 2B
1446285_at	30.7333	79.9667	1.3796
1428701_at	22.951	59.6462	1.37787	71740	Pvrl4	poliovirus receptor-related 4	0007155 // cell adhesion // inferred from electronic annotation /// 0016337 // cell-cell adhesion // not recorded
1443111_at	124.153	322.64	1.3778	101476	Plekha1	pleckstrin homology domain containing, family A (phosphoinositide binding specific) member 1	0009791 // post-embryonic development // inferred from mutant phenotype /// 0035264 // multicellular organism growth // inferred from mutant phenotype /// 0048008 // platelet-derived growth factor receptor signaling pathway // inferred from mutant phenotype /// 0048705 // skeletal system morphogenesis // inferred from mutant phenotype /// 0060021 // palate development // inferred from mutant phen…
1430452_at	225.144	584.755	1.37698	77951	Cyp20a1	cytochrome P450, family 20, subfamily A, polypeptide 1	0055114 // oxidation reduction // inferred from electronic annotation
1427356_at	116.053	301.131	1.3756	69627	Fam89a	family with sequence similarity 89, member A
1436791_at	20.2688	52.4962	1.37296	22418	Wnt5a	wingless-related MMTV integration site 5A	0007165 // signal transduction // traceable author statement /// 0007223 // Wnt receptor signaling pathway, calcium modulating pathway // inferred from electronic annotation /// 0007254 // JNK cascade // inferred from direct assay /// 0007267 // cell-cell signaling // traceable author statement /// 0007275 // multicellular organismal development // inferred from electronic annotation /// 0009790 …
1459443_at	23.6423	61.0404	1.36839
1435856_x_at	865.47	2233.94	1.36803	20587	Smarcb1	SWI/SNF related, matrix associated, actin dependent regulator of chromatin, subfamily b, member 1	0001824 // blastocyst development // inferred from mutant phenotype /// 0001835 // blastocyst hatching // inferred from mutant phenotype /// 0006338 // chromatin remodeling // inferred from electronic annotation /// 0006350 // transcription // inferred from electronic annotation /// 0006355 // regulation of transcription, DNA-dependent // inferred from electronic annotation /// 0007049 // cell cy…
1432037_at	26.5423	68.4829	1.36745	243725	Ppp1r9a	protein phosphatase 1, regulatory (inhibitor) subunit 9A	0007015 // actin filament organization // inferred from physical interaction /// 0031175 // neuron projection development // not recorded
1441414_at	30.6068	78.9674	1.3674	78887	Sfi1	Sfi1 homolog, spindle assembly associated (yeast), mRNA (cDNA clone IMAGE:4191452)
1440533_at	52.0276	134.168	1.3667
1443823_s_at	20.5764	53.0529	1.36644	98660	Atp1a2	ATPase, Na+/K+ transporting, alpha 2 polypeptide	0001504 // neurotransmitter uptake // inferred from mutant phenotype /// 0002026 // regulation of the force of heart contraction // inferred from mutant phenotype /// 0002087 // regulation of respiratory gaseous exchange by neurological process // inferred from mutant phenotype /// 0006754 // ATP biosynthetic process // inferred from electronic annotation /// 0006810 // transport // inferred from…
1449893_a_at	151.64	390.729	1.36552	16206	Lrig1	leucine-rich repeats and immunoglobulin-like domains 1
1452476_at	44.7931	115.377	1.36501	12296	Cacnb2	calcium channel, voltage-dependent, beta 2 subunit	0006810 // transport // inferred from electronic annotation /// 0006811 // ion transport // inferred from electronic annotation /// 0006816 // calcium ion transport // inferred from electronic annotation /// 0007268 // synaptic transmission // inferred from mutant phenotype /// 0007601 // visual perception // inferred from mutant phenotype
1459649_at	22.5226	57.8949	1.36206
1460088_at	19.4656	50.0233	1.36167	381933	6430531B16Rik	RIKEN cDNA 6430531B16 gene
1450546_at	22.4289	57.4471	1.35688	56068	Ammecr1	Alport syndrome, mental retardation, midface hypoplasia and elliptocytosis chromosomal region gene 1 homolog (human)
1426699_at	58.684	150.186	1.35571	100317	AU040320	expressed sequence AU040320
1442763_s_at	35.3099	90.1641	1.35248	330010	Ttll10	tubulin tyrosine ligase-like family, member 10	0006464 // protein modification process // inferred from electronic annotation
1446280_at	40.1104	101.998	1.34649
1446346_at	89.7787	228.174	1.34569
1441125_at	74.0767	188.151	1.3448	72895	Setd5	SET domain containing 5
1456096_at	55.9918	142.092	1.34353	319582	6430573F11Rik	RIKEN cDNA 6430573F11 gene	0008152 // metabolic process // inferred from electronic annotation
1433100_at	43.0711	108.972	1.33916	105847	Lmf2	lipase maturation factor 2
1440730_at	305.46	772.619	1.33877
1452358_at	40.7141	102.946	1.33828	24004	Rai2	retinoic acid induced 2
1441352_at	60.3975	152.634	1.33751	320811	9430034N14Rik	RIKEN cDNA 9430034N14 gene
1458384_at	28.4108	71.6271	1.33407
1449751_at	54.8416	138.068	1.33204	21366	Slc6a6	Sodium-dependent taurine transporter (Slc6a6)	0001762 // beta-alanine transport // inferred from direct assay /// 0006810 // transport // inferred from electronic annotation /// 0006836 // neurotransmitter transport // inferred from electronic annotation /// 0015734 // taurine transport // inferred from direct assay /// 0015734 // taurine transport // inferred from mutant phenotype
1430177_at	217.626	547.801	1.3318	22210	Ube2b	ubiquitin-conjugating enzyme E2B, RAD6 homology (S. cerevisiae)	0006281 // DNA repair // inferred from electronic annotation /// 0006974 // response to DNA damage stimulus // inferred from electronic annotation /// 0007288 // sperm axoneme assembly // inferred from mutant phenotype /// 0019941 // modification-dependent protein catabolic process // inferred from electronic annotation /// 0043687 // post-translational protein modification // inferred from elect…
1442155_at	207.711	521.108	1.32701	666737	4632427E13Rik	RIKEN cDNA 4632427E13 gene
1435818_at	39.5674	99.153	1.32535	236904	Klhl15	kelch-like 15 (Drosophila)
1441573_at	26.7362	66.709	1.31909	29871	Scmh1	Sex comb on midleg homolog 1 (Scmh1), mRNA	0006350 // transcription // inferred from electronic annotation /// 0006355 // regulation of transcription, DNA-dependent // inferred from electronic annotation /// 0007275 // multicellular organismal development // inferred from electronic annotation /// 0016458 // gene silencing // inferred from sequence or structural similarity /// 0016481 // negative regulation of transcription // non-traceab…
1416488_at	390.8	974.489	1.31822	12452	Ccng2	cyclin G2	0007049 // cell cycle // inferred from electronic annotation /// 0007067 // mitosis // inferred from electronic annotation /// 0051301 // cell division // inferred from electronic annotation /// 0051726 // regulation of cell cycle // inferred from direct assay
1440108_at	36.5118	91.0021	1.31754	114142	Foxp2	forkhead box P2	0000122 // negative regulation of transcription from RNA polymerase II promoter // inferred from direct assay /// 0002053 // positive regulation of mesenchymal cell proliferation // inferred from genetic interaction /// 0006350 // transcription // inferred from electronic annotation /// 0006355 // regulation of transcription, DNA-dependent // inferred from electronic annotation /// 0007519 // ske…
1457673_at	24.1607	60.1894	1.31685	381598	6820431F20Rik	RIKEN cDNA 6820431F20 gene	0001701 // in utero embryonic development // inferred from mutant phenotype /// 0007156 // homophilic cell adhesion // inferred from electronic annotation /// 0010761 // fibroblast migration // inferred from mutant phenotype /// 0048008 // platelet-derived growth factor receptor signaling pathway // inferred from mutant phenotype /// 0048701 // embryonic cranial skeleton morphogenesis // inferred…
1455492_at	23.3529	58.1719	1.31672	320456	B330016D10Rik	RIKEN cDNA B330016D10 gene
1440690_at	38.1257	94.9012	1.31566
1443485_at	98.9078	245.782	1.31323	13841	Epha7	Eph receptor A7	0006468 // protein amino acid phosphorylation // inferred from electronic annotation /// 0007169 // transmembrane receptor protein tyrosine kinase signaling pathway // inferred from electronic annotation /// 0016310 // phosphorylation // inferred from sequence or structural similarity /// 0031290 // retinal ganglion cell axon guidance // inferred from mutant phenotype /// 0043525 // positive regu…
1425060_s_at	24.1098	59.8554	1.31186	56430	Clip1	CAP-GLY domain containing linker protein 1
1456121_at	66.5423	165.195	1.31183	74201	Cep97	centrosomal protein 97
1437576_at	227.398	563.28	1.30863	72767	2810427A07Rik	RIKEN cDNA 2810427A07 gene
1423628_s_at	197.293	488.53	1.30811	93699 /// 93700 /// 93701 /// 93702 /// 93703 /// 93704 /// 93705 /// 93706 /// 93707 /// 93708 /// 93709 /// 93710 /// 93711 /// 93712 /// 93713 /// 93714 /// 93715 /// 93716 /// 93717 /// 93722 /// 93723 /// 93724	Pcdhga1 /// Pcdhga10 /// Pcdhga11 /// Pcdhga12 /// Pcdhga2 /// Pcdhga3 /// Pcdhga4 /// Pcdhga5 /// Pcdhga6 /// Pcdhga7 /// Pcdhga8 /// Pcdhga9 /// Pcdhgb1 /// Pcdhgb2 /// Pcdhgb4 /// Pcdhgb5 /// Pcdhgb6 /// Pcdhgb7 /// Pcdhgb8 /// Pcdhgc3 /// Pcdhgc4 /// Pcdhgc5	protocadherin gamma subfamily A, 1 /// protocadherin gamma subfamily A, 10 /// protocadherin gamma subfamily A, 11 /// protocadherin gamma subfamily A, 12 /// protocadherin gamma subfamily A, 2 /// protocadherin gamma subfamily A, 3 /// protocadherin gamma subfamily A, 4 /// protocadherin gamma subfamily A, 5 /// protocadherin gamma subfamily A, 6 /// protocadherin gamma subfamily A, 7 /// protoc…	0007155 // cell adhesion // inferred from electronic annotation /// 0007156 // homophilic cell adhesion // traceable author statement /// 0007156 // homophilic cell adhesion // inferred from electronic annotation /// 0016339 // calcium-dependent cell-cell adhesion // traceable author statement /// 0016339 // calcium-dependent cell-cell adhesion // inferred from sequence or structural similarity
1443339_at	50.3945	124.734	1.30751	70186	Fam162a	family with sequence similarity 162, member A
1419029_at	592.035	1464.9	1.30705	50527	Ero1l	ERO1-like (S. cerevisiae)	0006457 // protein folding // inferred from direct assay /// 0006457 // protein folding // not recorded /// 0006467 // protein thiol-disulfide exchange // inferred from electronic annotation /// 0006810 // transport // inferred from electronic annotation /// 0022900 // electron transport chain // inferred from electronic annotation /// 0030968 // endoplasmic reticulum unfolded protein response //…
1429579_at	44.8478	110.923	1.30645	70710	6330407I18Rik	RIKEN cDNA 6330407I18 gene
1445427_at	66.7455	164.803	1.304
1445495_at	42.5354	105.025	1.304
1453662_at	58.2448	143.804	1.30391	77413	LOC77413	hypothetical LOC77413
1436301_at	33.8809	83.5284	1.30179	213452	Dstyk	dual serine/threonine and tyrosine protein kinase	0006468 // protein amino acid phosphorylation // inferred from electronic annotation
1439900_at	28.892	71.2116	1.30144
1430299_at	36.7168	90.4572	1.30079	78829	Tsc22d4	TSC22 domain family, member 4	0006350 // transcription // inferred from electronic annotation /// 0006355 // regulation of transcription, DNA-dependent // inferred from electronic annotation /// 0006970 // response to osmotic stress // inferred from direct assay
1441845_at	58.2875	143.493	1.29972	353025	Caps2	calcyphosphine 2
1455475_at	31.1852	76.7192	1.29873	269423	3110057O12Rik	RIKEN cDNA 3110057O12 gene
1441186_at	33.8852	83.1034	1.29425	20689	Sall3	sal-like 3 (Drosophila)	0006350 // transcription // inferred from electronic annotation /// 0006355 // regulation of transcription, DNA-dependent // inferred from electronic annotation /// 0021891 // olfactory bulb interneuron development // inferred from mutant phenotype
1433289_at	20.7873	50.9611	1.2937	78850	9530078B04Rik	RIKEN cDNA 9530078B04 gene
1419091_a_at	518.919	1270.46	1.29177	12306	Anxa2	annexin A2	0001525 // angiogenesis // inferred from mutant phenotype /// 0030199 // collagen fibril organization // inferred from mutant phenotype /// 0042730 // fibrinolysis // inferred from mutant phenotype
1451038_at	318.397	779.482	1.29169	30878	Apln	apelin	0007186 // G-protein coupled receptor protein signaling pathway // not recorded
1427359_at	81.2386	198.772	1.29088	338523	Jhdm1d	jumonji C domain-containing histone demethylase 1 homolog D (S. cerevisiae)
1433855_at	29.3954	71.8502	1.2894	268860	Abat	4-aminobutyrate aminotransferase	0009448 // gamma-aminobutyric acid metabolic process // inferred from electronic annotation /// 0042135 // neurotransmitter catabolic process // inferred from electronic annotation /// 0048148 // behavioral response to cocaine // inferred from mutant phenotype
1428394_at	47.5376	116.134	1.28865	227696 /// 241296	Lrrc8a /// Phyhd1	leucine rich repeat containing 8A /// phytanoyl-CoA dioxygenase domain containing 1	0055114 // oxidation reduction // inferred from electronic annotation
1459565_at	47.8993	116.854	1.28663	22290	Uty	ubiquitously transcribed tetratricopeptide repeat gene, Y chromosome	0016568 // chromatin modification // inferred from electronic annotation /// 0055114 // oxidation reduction // inferred from electronic annotation
1421351_at	28.4418	69.3244	1.28535	14802	Gria4	glutamate receptor, ionotropic, AMPA4 (alpha 4)	0006810 // transport // inferred from electronic annotation /// 0006811 // ion transport // inferred from electronic annotation /// 0007268 // synaptic transmission // inferred from electronic annotation
1436841_at	96.4917	234.798	1.28294	235461	B230380D07Rik	RIKEN cDNA B230380D07 gene
1415913_at	158.473	385.558	1.28271	100043695 /// 100044992 /// 625298 /// 628061 /// 668239 /// 68052	EG625298 /// EG628061 /// LOC100044992 /// OTTMUSG00000005828 /// OTTMUSG00000022580 /// Rps13	predicted gene, EG625298 /// predicted gene, EG628061 /// similar to ribosomal protein S13 /// predicted gene, OTTMUSG00000005828 /// predicted gene, OTTMUSG00000022580 /// ribosomal protein S13	0006412 // translation // inferred from electronic annotation /// 0033119 // negative regulation of RNA splicing // inferred from electronic annotation
1417706_at	71.2018	173.215	1.28258	27419	Naglu	alpha-N-acetylglucosaminidase (Sanfilippo disease IIIB)	0008152 // metabolic process // inferred from electronic annotation
1445694_at	25.0685	60.8216	1.27871
1427500_at	29.5655	71.6659	1.27737	69019	Spcs1	signal peptidase complex subunit 1 homolog (S. cerevisiae)	0006465 // signal peptide processing // inferred from electronic annotation
1440933_at	34.0334	82.4576	1.2767	320929	4732460I02Rik	RIKEN cDNA 4732460I02 gene
1424633_at	103.805	251.204	1.27498	215303	Camk1g	calcium/calmodulin-dependent protein kinase I gamma	0006468 // protein amino acid phosphorylation // inferred from electronic annotation
1456723_at	37.164	89.9033	1.27447
1442312_at	168.266	406.762	1.27344	81004	Tbl1xr1	transducin (beta)-like 1X-linked receptor 1	0006350 // transcription // inferred from electronic annotation /// 0006355 // regulation of transcription, DNA-dependent // inferred from electronic annotation /// 0016568 // chromatin modification // inferred from electronic annotation /// 0019941 // modification-dependent protein catabolic process // inferred from electronic annotation
1436651_at	24.9965	60.3404	1.2714	100042784	Prdm11	PR domain containing 11
1421383_at	32.5432	78.5091	1.2705	66396	Ccdc82	coiled-coil domain containing 82
1455859_at	21.4686	51.7851	1.27031	207686	A330021E22Rik	RIKEN cDNA A330021E22 gene
1450335_at	38.5364	92.8367	1.26847				0007623 // circadian rhythm // inferred from electronic annotation /// 0019835 // cytolysis // inferred from direct assay /// 0019835 // cytolysis // inferred from electronic annotation /// 0045471 // response to ethanol // inferred from electronic annotation
1420589_at	22.76	54.7524	1.26642	15118	Has3	hyaluronan synthase 3
1459243_at	38.5034	92.5868	1.26582	100042016	100042016	PREDICTED: Mus musculus hypothetical protein LOC100042016 (LOC100042016), mRNA
1454902_at	62.5404	150.278	1.26478	18762	Prkcz	protein kinase C, zeta	0000226 // microtubule cytoskeleton organization // inferred from mutant phenotype /// 0006468 // protein amino acid phosphorylation // inferred from direct assay /// 0006468 // protein amino acid phosphorylation // inferred from electronic annotation /// 0007242 // intracellular signaling cascade // inferred from electronic annotation
1455428_at	166.544	398.663	1.25927	77938	Fam53b	family with sequence similarity 53, member B
1447985_s_at	41.3073	98.8259	1.25849	70797	Ankib1	ankyrin repeat and IBR domain containing 1
1424625_a_at	65.1554	155.774	1.2575	227801	Dennd1a	DENN/MADD domain containing 1A	0048488 // synaptic vesicle endocytosis // inferred from direct assay
1429686_at	200.289	478.682	1.25698	70408	Polr3f	polymerase (RNA) III (DNA directed) polypeptide F	0006350 // transcription // inferred from electronic annotation
1445670_at	47.4363	113.342	1.25662
1445862_at	160.295	382.902	1.25625	223989	4921513D23Rik	RIKEN cDNA 4921513D23 gene
1447854_s_at	24.4883	58.4807	1.25587	319190	Hist2h2be	histone cluster 2, H2be	0006334 // nucleosome assembly // inferred from electronic annotation
1426617_a_at	44.3007	105.766	1.25547	57776	Ttyh1	tweety homolog 1 (Drosophila)	0006810 // transport // inferred from electronic annotation /// 0006811 // ion transport // inferred from electronic annotation /// 0007155 // cell adhesion // inferred from electronic annotation /// 0016337 // cell-cell adhesion // inferred from direct assay /// 0031589 // cell-substrate adhesion // inferred from direct assay /// 0046847 // filopodium assembly // inferred from direct assay
1439755_at	240.21	572.504	1.25299	217692	Sipa1l1	signal-induced proliferation-associated 1 like 1	0051056 // regulation of small GTPase mediated signal transduction // inferred from electronic annotation
1429958_x_at	113.069	269.475	1.25295	68977	Haghl	hydroxyacylglutathione hydrolase-like
1447568_at	69.5071	165.489	1.25151	384281	Gatc	Glutamyl-tRNA(Gln) amidotransferase, subunit C homolog (bacterial), mRNA (cDNA clone MGC:28449 IMAGE:4158979)	0006450 // regulation of translational fidelity // inferred from electronic annotation
1455986_at	111.769	265.973	1.25075	320150	Zdhhc17	zinc finger, DHHC domain containing 17	0018345 // protein palmitoylation // inferred from direct assay /// 0042953 // lipoprotein transport // inferred from electronic annotation /// 0043123 // positive regulation of I-kappaB kinase/NF-kappaB cascade // inferred from electronic annotation
1417900_a_at	70.6163	167.879	1.24935	22359	Vldlr	very low density lipoprotein receptor	0006629 // lipid metabolic process // inferred from electronic annotation /// 0006810 // transport // inferred from electronic annotation /// 0006869 // lipid transport // inferred from electronic annotation /// 0006897 // endocytosis // inferred from electronic annotation /// 0008202 // steroid metabolic process // inferred from electronic annotation /// 0008203 // cholesterol metabolic process …
1438202_at	37.8879	90.0256	1.2486	338368	Fam109b	family with sequence similarity 109, member B
1442298_at	35.6953	84.767	1.24777
1441570_at	30.7665	73.0316	1.24716
1432968_at	62.7987	148.947	1.246	74676	4930456A14Rik	RIKEN cDNA 4930456A14 gene
1452690_at	202.933	480.962	1.24492	16549	Khsrp	KH-type splicing regulatory protein	0006350 // transcription // inferred from electronic annotation /// 0006355 // regulation of transcription, DNA-dependent // inferred from electronic annotation /// 0006397 // mRNA processing // inferred from electronic annotation /// 0006412 // translation // inferred from electronic annotation /// 0006418 // tRNA aminoacylation for protein translation // inferred from electronic annotation /// …
1431060_at	33.0552	78.3069	1.24426	67245	Peli1	pellino 1
1423501_at	422.37	1000.11	1.24358	100048299 /// 17187	LOC100048299 /// Max	similar to Myn protein /// Max protein	0006350 // transcription // inferred from electronic annotation /// 0006355 // regulation of transcription, DNA-dependent // inferred from electronic annotation /// 0045449 // regulation of transcription // inferred from genetic interaction /// 0045449 // regulation of transcription // inferred from electronic annotation
1435397_at	155.893	369.063	1.2433	235132	Zbtb44	zinc finger and BTB domain containing 44	0006350 // transcription // inferred from electronic annotation /// 0006355 // regulation of transcription, DNA-dependent // inferred from electronic annotation
1435700_at	50.219	118.813	1.24239	70549	Tln2	talin 2	0007016 // cytoskeletal anchoring at plasma membrane // inferred from electronic annotation
1445359_at	24.5736	58.1153	1.24181	432530	Adcy1	adenylate cyclase 1	0006171 // cAMP biosynthetic process // traceable author statement /// 0006171 // cAMP biosynthetic process // inferred from electronic annotation /// 0007190 // activation of adenylate cyclase activity // traceable author statement /// 0007242 // intracellular signaling cascade // inferred from electronic annotation /// 0007616 // long-term memory // inferred from genetic interaction /// 0009190…
1435521_at	109.503	258.688	1.24025	76626	Msi2	Musashi homolog 2 (Drosophila)
1456891_at	421.723	996.084	1.23997	329727	Dennd2c	DENN/MADD domain containing 2C
1444194_at	103.443	244.128	1.2388
1442886_at	146.1	344.644	1.23815
1426166_at	22.8604	53.8664	1.23654	17844	Mup5	major urinary protein 5	0006810 // transport // inferred from electronic annotation
1441757_at	26.087	61.4563	1.23623	381822	1190002F15Rik	RIKEN cDNA 1190002F15 gene
1419658_at	30.945	72.8952	1.23612	667803	C920025E04Rik	RIKEN cDNA C920025E04 gene	0006955 // immune response // inferred from electronic annotation /// 0019882 // antigen processing and presentation // inferred from electronic annotation
1456382_at	46.4341	109.097	1.23235	67979	Atad1	ATPase family, AAA domain containing 1
1447266_at	25.8883	60.7983	1.23173	217109	Utp18	UTP18, small subunit (SSU) processome component, homolog (yeast)	0006364 // rRNA processing // inferred from electronic annotation
1459240_at	38.0068	88.8596	1.22527	66855	Tcf25	Transcription factor 25 (basic helix-loop-helix), mRNA (cDNA clone MGC:36794 IMAGE:3498003)	0000122 // negative regulation of transcription from RNA polymerase II promoter // inferred from sequence or structural similarity /// 0006350 // transcription // inferred from electronic annotation /// 0006355 // regulation of transcription, DNA-dependent // inferred from electronic annotation
1459977_x_at	28.4925	66.6141	1.22524	70383	Cox10	COX10 homolog, cytochrome c oxidase assembly protein, heme A: farnesyltransferase (yeast)	0000266 // mitochondrial fission // inferred from mutant phenotype /// 0006783 // heme biosynthetic process // inferred from electronic annotation /// 0006784 // heme a biosynthetic process // inferred from direct assay /// 0006784 // heme a biosynthetic process // inferred from mutant phenotype /// 0006784 // heme a biosynthetic process // inferred from electronic annotation /// 0007005 // mitoc…
1457396_at	53.4873	124.948	1.22406	100045013	LOC100045013	similar to ventral anterior homeobox-containing protein 1
1445210_at	95.7822	223.603	1.22311
1424659_at	83.5057	194.79	1.22198	20563	Slit2	slit homolog 2 (Drosophila)	0001656 // metanephros development // inferred from mutant phenotype /// 0006935 // chemotaxis // inferred from electronic annotation /// 0007275 // multicellular organismal development // inferred from electronic annotation /// 0007399 // nervous system development // inferred from electronic annotation /// 0007411 // axon guidance // inferred from direct assay /// 0007411 // axon guidance // in…
1427526_at	95.4867	222.685	1.22163	67529	Fgfr1op2	FGFR1 oncogene partner 2
1417304_at	85.4266	199.021	1.22017	12667	Chrd	chordin	0001501 // skeletal system development // inferred from mutant phenotype /// 0001649 // osteoblast differentiation // inferred from direct assay /// 0001702 // gastrulation with mouth forming second // inferred from mutant phenotype /// 0001707 // mesoderm formation // inferred from mutant phenotype /// 0007275 // multicellular organismal development // inferred from electronic annotation /// 000…
1441536_at	98.0026	228.091	1.21872	208715	Hmgcs1	3-hydroxy-3-methylglutaryl-Coenzyme A synthase 1	0006694 // steroid biosynthetic process // inferred from electronic annotation /// 0006695 // cholesterol biosynthetic process // inferred from electronic annotation /// 0008152 // metabolic process // inferred from electronic annotation /// 0008299 // isoprenoid biosynthetic process // inferred from electronic annotation /// 0008610 // lipid biosynthetic process // inferred from electronic annot…
1437001_at	463.986	1078.74	1.21719	56637	Gsk3b	glycogen synthase kinase 3 beta	0000320 // re-entry into mitotic cell cycle // inferred from direct assay /// 0006468 // protein amino acid phosphorylation // inferred from direct assay /// 0006468 // protein amino acid phosphorylation // inferred from electronic annotation /// 0006611 // protein export from nucleus // inferred from direct assay /// 0006916 // anti-apoptosis // inferred from mutant phenotype /// 0006950 // resp…
1458115_at	23.1457	53.7796	1.21631	75111	4930512H18Rik	RIKEN cDNA 4930512H18 gene
1420117_at	71.942	167.003	1.21496
1446692_at	42.3622	98.2864	1.21421
1441526_at	77.6711	180.102	1.21337
1435908_at	62.0206	143.743	1.21267	18190	Nrxn2	neurexin II	0007268 // synaptic transmission // inferred from genetic interaction /// 0007269 // neurotransmitter secretion // inferred from genetic interaction /// 0007416 // synaptogenesis // inferred from genetic interaction
1425463_at	96.0465	222.587	1.21256	14465	Gata6	GATA binding protein 6	0001701 // in utero embryonic development // inferred from mutant phenotype /// 0001889 // liver development // inferred from mutant phenotype /// 0006350 // transcription // inferred from electronic annotation /// 0006355 // regulation of transcription, DNA-dependent // inferred from direct assay /// 0006355 // regulation of transcription, DNA-dependent // inferred from electronic annotation ///…
1423635_at	121.357	280.773	1.21014	12156	Bmp2	bone morphogenetic protein 2	0001503 // ossification // inferred from electronic annotation /// 0001649 // osteoblast differentiation // inferred from genetic interaction /// 0001649 // osteoblast differentiation // not recorded /// 0001658 // ureteric bud branching // inferred from genetic interaction /// 0001837 // epithelial to mesenchymal transition // not recorded /// 0001837 // epithelial to mesenchymal transition // i…
1425476_at	54.0584	124.999	1.20932	12830	Col4a5	collagen, type IV, alpha 5
1439847_s_at	149.424	345.357	1.20867	16597	Klf12	Kruppel-like factor 12	0000122 // negative regulation of transcription from RNA polymerase II promoter // not recorded /// 0000122 // negative regulation of transcription from RNA polymerase II promoter // inferred from electronic annotation /// 0006350 // transcription // inferred from electronic annotation /// 0006355 // regulation of transcription, DNA-dependent // inferred from direct assay /// 0006355 // regulatio…
1447107_at	31.4828	72.7292	1.20797	67848	Ddx55	DEAD (Asp-Glu-Ala-Asp) box polypeptide 55, mRNA (cDNA clone MGC:143677 IMAGE:40092124)
1451538_at	33.1976	76.683	1.20783	20682	Sox9	SRY-box containing gene 9	0001502 // cartilage condensation // inferred from mutant phenotype /// 0001708 // cell fate specification // inferred from mutant phenotype /// 0001837 // epithelial to mesenchymal transition // inferred from mutant phenotype /// 0001942 // hair follicle development // inferred from mutant phenotype /// 0006350 // transcription // inferred from electronic annotation /// 0006355 // regulation of …
1457189_at	30.5066	70.4314	1.2071
1445878_at	40.3743	93.1934	1.20679	320295	C920006O11Rik	RIKEN cDNA C920006O11 gene
1433817_at	279.07	644.106	1.20667	28169	Agpat3	1-acylglycerol-3-phosphate O-acyltransferase 3	0008152 // metabolic process // inferred from electronic annotation /// 0008654 // phospholipid biosynthetic process // inferred from electronic annotation
1421627_at	117.735	271.349	1.20461	14028	Evx1	even skipped homeotic gene 1 homolog	0006355 // regulation of transcription, DNA-dependent // inferred from electronic annotation /// 0007275 // multicellular organismal development // inferred from electronic annotation /// 0009792 // embryonic development ending in birth or egg hatching // inferred from mutant phenotype /// 0021913 // regulation of transcription from RNA polymerase II promoter involved in ventral spinal cord inter…
1417129_a_at	41.6013	95.8529	1.20419	17536	Meis2	Meis homeobox 2	0001654 // eye development // inferred from genetic interaction /// 0006355 // regulation of transcription, DNA-dependent // inferred from electronic annotation /// 0045449 // regulation of transcription // inferred from electronic annotation /// 0045944 // positive regulation of transcription from RNA polymerase II promoter // inferred from genetic interaction
1418880_at	54.1621	124.642	1.20244	100045484 /// 14587	Gfra3 /// LOC100045484	glial cell line derived neurotrophic factor family receptor alpha 3 /// similar to GFRalpha-3	0001764 // neuron migration // inferred from mutant phenotype /// 0007169 // transmembrane receptor protein tyrosine kinase signaling pathway // traceable author statement /// 0007411 // axon guidance // inferred from mutant phenotype /// 0048485 // sympathetic nervous system development // inferred from mutant phenotype /// 0048666 // neuron development // inferred from mutant phenotype
1447165_at	28.4077	65.3039	1.20089
1421916_at	87.9962	202.208	1.20032	18595	Pdgfra	platelet derived growth factor receptor, alpha polypeptide	0001701 // in utero embryonic development // inferred from mutant phenotype /// 0006468 // protein amino acid phosphorylation // inferred from electronic annotation /// 0007169 // transmembrane receptor protein tyrosine kinase signaling pathway // inferred from electronic annotation /// 0009653 // anatomical structure morphogenesis // inferred from mutant phenotype /// 0009887 // organ morphogene…
1445824_at	38.3696	88.153	1.20004	238690	Zfp458	zinc finger protein 458	0006350 // transcription // inferred from electronic annotation /// 0006355 // regulation of transcription, DNA-dependent // inferred from electronic annotation
1431243_at	23.1465	53.1223	1.19853	74313	1700120J03Rik	RIKEN cDNA 1700120J03 gene
1447933_at	113.472	260.281	1.19773	668303	Kif26a	kinesin family member 26A	0007018 // microtubule-based movement // inferred from electronic annotation
1445385_at	33.6931	77.202	1.19619
1454368_at	22.6082	51.7642	1.19511	17463	Psmd7	proteasome (prosome, macropain) 26S subunit, non-ATPase, 7
1442279_at	58.3145	133.307	1.19283
1440344_at	71.2643	162.748	1.19139	100217461	Snord89	small nucleolar RNA, C/D box 89
1425315_at	103.296	235.564	1.18934	67299	Dock7	dedicator of cytokinesis 7	0007275 // multicellular organismal development // inferred from electronic annotation /// 0007399 // nervous system development // inferred from electronic annotation /// 0030154 // cell differentiation // inferred from electronic annotation /// 0043473 // pigmentation // inferred from mutant phenotype
1457910_at	25.3464	57.7934	1.18912
1454708_at	130.796	297.953	1.18777	226251	Ablim1	actin-binding LIM protein 1	0007010 // cytoskeleton organization // inferred from electronic annotation /// 0007411 // axon guidance // inferred from direct assay /// 0045944 // positive regulation of transcription from RNA polymerase II promoter // inferred from mutant phenotype
1455714_at	136.483	310.707	1.18683	277432	Vstm2l	V-set and transmembrane domain containing 2-like
1446508_at	35.7988	81.3658	1.18451
1430108_at	24.8766	56.5216	1.18401	74547	9030622M22Rik	RIKEN cDNA 9030622M22 gene
1454983_at	64.0446	145.445	1.18333	235461	B230380D07Rik	RIKEN cDNA B230380D07 gene
1444330_at	88.4126	200.691	1.18265	51864	D2Ertd173e	DNA segment, Chr 2, ERATO Doi 173, expressed
1447839_x_at	73.6566	167.138	1.18216	11535	Adm	adrenomedullin	0007507 // heart development // inferred from mutant phenotype /// 0008284 // positive regulation of cell proliferation // inferred from mutant phenotype /// 0045906 // negative regulation of vasoconstriction // inferred from electronic annotation
1432399_a_at	150.166	340.527	1.18121	13835	Epha1	Eph receptor A1	0006468 // protein amino acid phosphorylation // inferred from electronic annotation /// 0007169 // transmembrane receptor protein tyrosine kinase signaling pathway // inferred from electronic annotation
1419798_at	250.02	566.42	1.17983	75614	2610019E17Rik	RIKEN cDNA 2610019E17 gene
1427685_a_at	33.3522	75.5314	1.17929	20975	Synj2	synaptojanin 2	0016311 // dephosphorylation // inferred from electronic annotation
1451149_at	436.092	987.375	1.17896	72157	Pgm2	phosphoglucomutase 2	0005975 // carbohydrate metabolic process // inferred from electronic annotation /// 0006006 // glucose metabolic process // inferred from direct assay /// 0006006 // glucose metabolic process // inferred from electronic annotation
1448700_at	24.0321	54.384	1.17822	14373	G0s2	G0/G1 switch gene 2	0007049 // cell cycle // inferred from electronic annotation
1456350_at	79.2838	179.235	1.17676	98403	Zfp451	zinc finger protein 451	0006350 // transcription // inferred from electronic annotation /// 0006355 // regulation of transcription, DNA-dependent // inferred from electronic annotation
1447766_x_at	64.2275	144.997	1.17476	67803	Limd2	LIM domain containing 2
1439342_at	106.368	240.105	1.1746	270166	Clpx	ClpX protein	0015031 // protein transport // inferred from electronic annotation
1429781_s_at	60.4509	136.447	1.1745	51938	Ccdc39	coiled-coil domain containing 39
1439263_at	253.947	572.582	1.17295	14210	LOC14210	hypothetical LOC14210
1449244_at	331.872	747.207	1.17088	12558	Cdh2	cadherin 2	0007155 // cell adhesion // inferred from direct assay /// 0007155 // cell adhesion // inferred from electronic annotation /// 0007156 // homophilic cell adhesion // inferred from direct assay /// 0007156 // homophilic cell adhesion // inferred from electronic annotation /// 0007157 // heterophilic cell adhesion // inferred from direct assay /// 0007416 // synaptogenesis // inferred from electron…
1441799_at	32.9081	74.0867	1.17077	402765	6030422H21Rik	RIKEN cDNA 6030422H21 gene
1419714_at	25.9109	58.3333	1.17076	60533	Cd274	CD274 antigen	0042130 // negative regulation of T cell proliferation // inferred from direct assay
1443842_at	47.4093	106.723	1.17064	99371	Arfgef2	ADP-ribosylation factor guanine nucleotide-exchange factor 2 (brefeldin A-inhibited)	0007242 // intracellular signaling cascade // not recorded /// 0007242 // intracellular signaling cascade // inferred from electronic annotation /// 0032012 // regulation of ARF protein signal transduction // inferred from electronic annotation
1440385_at	27.2401	61.2871	1.16985	319699	9530051E23Rik	RIKEN cDNA 9530051E23 gene
1440950_at	49.968	112.406	1.16965	11651	Akt1	Thymoma viral proto-oncogene 1 (Akt1), mRNA	0000060 // protein import into nucleus, translocation // inferred from electronic annotation /// 0001568 // blood vessel development // inferred from mutant phenotype /// 0001890 // placenta development // inferred from mutant phenotype /// 0005975 // carbohydrate metabolic process // inferred from electronic annotation /// 0005977 // glycogen metabolic process // inferred from mutant phenotype /…
1437372_at	316.872	712.638	1.16927	432508	Cpsf6	cleavage and polyadenylation specific factor 6	0006397 // mRNA processing // inferred from electronic annotation
1443416_at	30.4147	68.3548	1.16827	97877	C79741	expressed sequence C79741
1421788_x_at	26.4514	59.3501	1.16591	13647	Egfbp2	epidermal growth factor binding protein type B	0006508 // proteolysis // inferred from electronic annotation
1456111_at	46.105	103.388	1.16507	244853	Fam55d	family with sequence similarity 55, member D
1442125_at	50.0519	112.11	1.16341	79264	Krit1	KRIT1, ankyrin repeat containing
1453338_at	40.8183	91.4257	1.16338	56324	Stam2	signal transducing adaptor molecule (SH3 domain and ITAM motif) 2	0006810 // transport // inferred from electronic annotation /// 0006886 // intracellular protein transport // inferred from electronic annotation /// 0015031 // protein transport // inferred from electronic annotation
1436842_at	90.6878	203.058	1.16291	235461	B230380D07Rik	RIKEN cDNA B230380D07 gene
1438403_s_at	313.444	701.701	1.16265	72289	Malat1	metastasis associated lung adenocarcinoma transcript 1 (non-coding RNA)	0006810 // transport // inferred from electronic annotation /// 0006886 // intracellular protein transport // inferred from electronic annotation /// 0007186 // G-protein coupled receptor protein signaling pathway // inferred from physical interaction /// 0008277 // regulation of G-protein coupled receptor protein signaling pathway // inferred from electronic annotation
1443902_at	71.6267	160.216	1.16145	319582	6430573F11Rik	RIKEN cDNA 6430573F11 gene	0008152 // metabolic process // inferred from electronic annotation
1448494_at	256.352	573.325	1.16123	14451	Gas1	growth arrest specific 1	0002053 // positive regulation of mesenchymal cell proliferation // inferred from mutant phenotype /// 0007049 // cell cycle // inferred from electronic annotation /// 0007050 // cell cycle arrest // traceable author statement /// 0007050 // cell cycle arrest // inferred from electronic annotation /// 0007411 // axon guidance // inferred from mutant phenotype /// 0008284 // positive regulation of…
1442019_at	33.3293	74.4801	1.16007
1439232_at	58.7876	131.263	1.15887
1438422_at	58.3144	130.107	1.15777	216011	Lrrc20	leucine rich repeat containing 20
1441107_at	28.7622	64.0274	1.15451	242620	Dmrta2	doublesex and mab-3 related transcription factor like family A2	0006355 // regulation of transcription, DNA-dependent // inferred from electronic annotation /// 0007548 // sex differentiation // inferred from electronic annotation
1433051_at	22.847	50.8509	1.15427	70295	2610011I18Rik	RIKEN cDNA 2610011I18 gene
1438506_s_at	474.007	1054.78	1.15396	11308	Abi1	abl-interactor 1	0001756 // somitogenesis // inferred from mutant phenotype /// 0009987 // cellular process // inferred from direct assay /// 0009987 // cellular process // inferred from physical interaction /// 0018108 // peptidyl-tyrosine phosphorylation // not recorded
1434069_at	86.93	193.029	1.15089	277360	Prex1	phosphatidylinositol-3,4,5-trisphosphate-dependent Rac exchange factor 1	0007242 // intracellular signaling cascade // inferred from electronic annotation /// 0035023 // regulation of Rho protein signal transduction // inferred from electronic annotation
1431270_a_at	51.3093	113.892	1.15037	66595	Aste1	asteroid homolog 1 (Drosophila)
1427643_at	31.7094	70.3732	1.15012	100049166	LOC100049166	hypothetical protein LOC100049166
1440789_at	52.6208	116.744	1.14964	18007	Neo1	neogenin	0007155 // cell adhesion // inferred from electronic annotation /// 0007520 // myoblast fusion // inferred from mutant phenotype /// 0045449 // regulation of transcription // inferred from direct assay
1457642_at	35.8057	79.3958	1.14887	70622	5730507N06Rik	RIKEN cDNA 5730507N06 gene
1437544_at	52.5125	116.394	1.14829	51886	Fubp1	far upstream element (FUSE) binding protein 1	0006350 // transcription // inferred from electronic annotation /// 0006355 // regulation of transcription, DNA-dependent // inferred from electronic annotation
1458273_at	63.0064	139.52	1.14691	11991	Hnrnpd	heterogeneous nuclear ribonucleoprotein D	0006350 // transcription // inferred from electronic annotation /// 0006355 // regulation of transcription, DNA-dependent // inferred from electronic annotation /// 0043488 // regulation of mRNA stability // inferred from mutant phenotype
1445885_at	92.4057	204.621	1.1469	56550	Ube2d2	ubiquitin-conjugating enzyme E2D 2	0019941 // modification-dependent protein catabolic process // inferred from electronic annotation /// 0043687 // post-translational protein modification // inferred from electronic annotation /// 0051246 // regulation of protein metabolic process // inferred from electronic annotation
1425309_at	30.4245	67.3661	1.14679	212670	Catsper2	cation channel, sperm associated 2	0001539 // ciliary or flagellar motility // inferred from mutant phenotype /// 0006810 // transport // inferred from electronic annotation /// 0006811 // ion transport // inferred from electronic annotation /// 0006816 // calcium ion transport // inferred from electronic annotation /// 0007275 // multicellular organismal development // inferred from electronic annotation /// 0007283 // spermatoge…
1451628_a_at	190.594	421.466	1.14491	11735	Ank3	ankyrin 3, epithelial	0007165 // signal transduction // inferred from electronic annotation /// 0007411 // axon guidance // inferred from mutant phenotype /// 0050808 // synapse organization // inferred from mutant phenotype
1443220_at	34.3168	75.6918	1.14122
1451332_at	226.43	498.684	1.13906	225207	Zfp521	zinc finger protein 521	0006350 // transcription // inferred from electronic annotation /// 0006355 // regulation of transcription, DNA-dependent // inferred from electronic annotation /// 0007275 // multicellular organismal development // inferred from electronic annotation /// 0030154 // cell differentiation // inferred from electronic annotation
1419490_at	240.293	528.941	1.13832	106014	Fam19a5	family with sequence similarity 19, member A5
1429603_at	60.1682	132.443	1.1383	73242	2610110G12Rik	RIKEN cDNA 2610110G12 gene
1455565_at	116.297	255.928	1.13792	77578	Bcl9	B-cell CLL/lymphoma 9	0016055 // Wnt receptor signaling pathway // inferred from electronic annotation
1452862_at	125.431	275.985	1.13769	68750	Rreb1	ras responsive element binding protein 1	0006350 // transcription // inferred from electronic annotation /// 0006355 // regulation of transcription, DNA-dependent // inferred from electronic annotation
1429185_at	506.624	1113.75	1.13643	622434	4631416L12Rik	RIKEN cDNA 4631416L12 gene
1451110_at	397.364	872.715	1.13505	112405	Egln1	EGL nine homolog 1 (C. elegans)	0001666 // response to hypoxia // inferred from electronic annotation /// 0001892 // embryonic placenta development // inferred from mutant phenotype /// 0007507 // heart development // inferred from mutant phenotype /// 0019538 // protein metabolic process // inferred from electronic annotation /// 0032364 // oxygen homeostasis // inferred from electronic annotation /// 0043433 // negative regul…
1431676_x_at	267.506	587.025	1.13385	14886	Gtf2i	general transcription factor II I	0006350 // transcription // inferred from electronic annotation /// 0006355 // regulation of transcription, DNA-dependent // inferred from electronic annotation
1418879_at	51.9731	114.02	1.13345	104943	Fam110c	family with sequence similarity 110, member C
1437245_at	35.0912	76.9249	1.13234	320782	Tmem154	transmembrane protein 154
1440998_at	66.9558	146.749	1.13207	268721	2310021P13Rik	RIKEN cDNA 2310021P13 gene
1428149_at	51.3506	112.503	1.13151	78885	Coro7	coronin 7
1457070_at	84.1499	184.362	1.13151
1446006_at	24.8945	54.4612	1.1294
1455473_at	46.1601	100.965	1.12914
1455948_x_at	67.2582	147.099	1.129	17182	Matn3	matrilin 3
1445194_at	29.5824	64.6899	1.1288	245684	Cnksr2	connector enhancer of kinase suppressor of Ras 2	0007243 // protein kinase cascade // not recorded /// 0009966 // regulation of signal transduction // inferred from electronic annotation
1423428_at	279.609	609.324	1.1238	26564	Ror2	receptor tyrosine kinase-like orphan receptor 2	0001501 // skeletal system development // inferred from mutant phenotype /// 0001502 // cartilage condensation // inferred from mutant phenotype /// 0001756 // somitogenesis // inferred from mutant phenotype /// 0006468 // protein amino acid phosphorylation // inferred from electronic annotation /// 0007169 // transmembrane receptor protein tyrosine kinase signaling pathway // inferred from elect…
1436978_at	52.1897	113.554	1.12154	216795	Wnt9a	wingless-type MMTV integration site 9A	0007223 // Wnt receptor signaling pathway, calcium modulating pathway // inferred from electronic annotation /// 0007275 // multicellular organismal development // inferred from electronic annotation /// 0016055 // Wnt receptor signaling pathway // inferred from electronic annotation /// 0032331 // negative regulation of chondrocyte differentiation // inferred from genetic interaction /// 0032331…
1428283_at	94.7912	206.155	1.1209	74134	Cyp2s1	cytochrome P450, family 2, subfamily s, polypeptide 1	0055114 // oxidation reduction // inferred from electronic annotation
1439702_at	23.2331	50.5112	1.12042
1442466_a_at	31.7249	68.9697	1.12035	327655	Hisppd2a	histidine acid phosphatase domain containing 2A	0006020 // inositol metabolic process // inferred from sequence or structural similarity
1455812_x_at	209.854	456.113	1.12	246154	Vasn	vasorin
1442663_at	30.5476	66.3537	1.11912	77604	C430048L16Rik	RIKEN cDNA C430048L16 gene, mRNA (cDNA clone IMAGE:5150022)
1433819_s_at	359.777	781.452	1.11905	28169	Agpat3	1-acylglycerol-3-phosphate O-acyltransferase 3	0008152 // metabolic process // inferred from electronic annotation /// 0008654 // phospholipid biosynthetic process // inferred from electronic annotation
1450971_at	37.4552	81.3367	1.11874	17873	Gadd45b	growth arrest and DNA-damage-inducible 45 beta	0000186 // activation of MAPKK activity // inferred from direct assay /// 0006469 // negative regulation of protein kinase activity // inferred from direct assay /// 0006915 // apoptosis // inferred from electronic annotation /// 0007275 // multicellular organismal development // inferred from electronic annotation /// 0030154 // cell differentiation // inferred from electronic annotation /// 005…
1436942_at	78.9963	171.535	1.11865	320946	A930035D04Rik	RIKEN cDNA A930035D04 gene
1452124_at	234.407	508.84	1.1182	11735	Ank3	ankyrin 3, epithelial	0007165 // signal transduction // inferred from electronic annotation /// 0007411 // axon guidance // inferred from mutant phenotype /// 0050808 // synapse organization // inferred from mutant phenotype
1432849_at	48.2219	104.567	1.11667
1455418_at	97.6435	211.696	1.1164
1435366_at	84.8093	183.759	1.11552	233865	D430042O09Rik	RIKEN cDNA D430042O09 gene
1452517_at	50.5966	109.609	1.11526	211945	Plekhh1	pleckstrin homology domain containing, family H (with MyTH4 domain) member 1
1416822_at	83.7445	181.416	1.11524	27886	Dgcr14	DiGeorge syndrome critical region gene 14	0006397 // mRNA processing // inferred from electronic annotation /// 0007399 // nervous system development // inferred from expression pattern /// 0008380 // RNA splicing // inferred from electronic annotation
1441305_at	25.3192	54.7507	1.11265	83814	Nedd4l	neural precursor cell expressed, developmentally down-regulated gene 4-like	0006464 // protein modification process // inferred from electronic annotation /// 0010766 // negative regulation of sodium ion transport // inferred from direct assay /// 0010766 // negative regulation of sodium ion transport // not recorded /// 0019941 // modification-dependent protein catabolic process // inferred from electronic annotation
1418649_at	447.735	968.082	1.11249	112407	Egln3	EGL nine homolog 3 (C. elegans)	0006915 // apoptosis // inferred from electronic annotation /// 0019538 // protein metabolic process // inferred from electronic annotation /// 0055114 // oxidation reduction // inferred from electronic annotation
1448559_at	172.427	372.706	1.11205	14251	Flot1	flotillin 1
1422811_at	117.44	253.694	1.11117	26457	Slc27a1	solute carrier family 27 (fatty acid transporter), member 1	0001676 // long-chain fatty acid metabolic process // traceable author statement /// 0006629 // lipid metabolic process // inferred from electronic annotation /// 0006631 // fatty acid metabolic process // inferred from electronic annotation /// 0006810 // transport // inferred from electronic annotation /// 0006869 // lipid transport // inferred from electronic annotation /// 0008152 // metaboli…
1447260_at	106.624	230.321	1.11112	14963 /// 547349 /// 637146 /// 667782 /// 667977 /// 674137 /// 675328 /// 676837 /// 69717	667782 /// EG667977 /// ENSMUSG00000073403 /// H2-Bl /// LOC547349 /// LOC637146 /// LOC674137 /// LOC675328 /// LOC676837	predicted gene, 667782 /// predicted gene, EG667977 /// predicted gene, ENSMUSG00000073403 /// histocompatibility 2, blastocyst /// similar to MHC class I antigen precursor /// similar to RT1 class I histocompatibility antigen, AA alpha chain precursor /// similar to RT1 class Ia, locus A1 /// similar to RT1 class Ib gene, H2-TL-like, grc region (N3) /// similar to RT1 class Ia, locus A1	0002474 // antigen processing and presentation of peptide antigen via MHC class I // inferred from electronic annotation /// 0006955 // immune response // inferred from electronic annotation /// 0019882 // antigen processing and presentation // inferred from electronic annotation /// 0042270 // protection from natural killer cell mediated cytotoxicity // inferred from direct assay
1459185_at	97.152	209.682	1.10989	244879	Npat	nuclear protein in the AT region	0006350 // transcription // inferred from electronic annotation /// 0006355 // regulation of transcription, DNA-dependent // inferred from electronic annotation /// 0007049 // cell cycle // inferred from electronic annotation
1452604_at	48.6064	104.889	1.10965	243362	Stard13	StAR-related lipid transfer (START) domain containing 13	0007049 // cell cycle // inferred from electronic annotation /// 0007165 // signal transduction // inferred from electronic annotation
1421917_at	190.191	410.125	1.10862	18595	Pdgfra	platelet derived growth factor receptor, alpha polypeptide	0001701 // in utero embryonic development // inferred from mutant phenotype /// 0006468 // protein amino acid phosphorylation // inferred from electronic annotation /// 0007169 // transmembrane receptor protein tyrosine kinase signaling pathway // inferred from electronic annotation /// 0009653 // anatomical structure morphogenesis // inferred from mutant phenotype /// 0009887 // organ morphogene…
1453286_at	111.401	239.991	1.10722	18845	Plxna2	plexin A2	0007165 // signal transduction // inferred from electronic annotation /// 0007166 // cell surface receptor linked signal transduction // inferred from direct assay /// 0007275 // multicellular organismal development // inferred from electronic annotation /// 0021935 // granule cell precursor tangential migration // inferred from mutant phenotype /// 0051642 // centrosome localization // inferred …
1437777_at	49.4081	106.396	1.10662	11909	Atf2	activating transcription factor 2	0006350 // transcription // inferred from electronic annotation /// 0006355 // regulation of transcription, DNA-dependent // inferred from electronic annotation
1437794_at	59.1949	127.372	1.1055	104248	Cabin1	calcineurin binding protein 1	0007165 // signal transduction // traceable author statement
1435793_at	41.8462	90.0387	1.10545	208117	Aph1b	anterior pharynx defective 1b homolog (C. elegans)	0007219 // Notch signaling pathway // inferred from electronic annotation /// 0016485 // protein processing // inferred from electronic annotation /// 0043085 // positive regulation of catalytic activity // inferred from electronic annotation
1441937_s_at	229.163	492.491	1.10373	100047214 /// 68943	LOC100047214 /// Pink1	similar to PTEN induced putative kinase 1 /// PTEN induced putative kinase 1	0006468 // protein amino acid phosphorylation // inferred from direct assay /// 0006468 // protein amino acid phosphorylation // inferred from electronic annotation /// 0006950 // response to stress // inferred from electronic annotation /// 0006950 // response to stress // inferred from sequence or structural similarity /// 0007243 // protein kinase cascade // inferred from direct assay /// 0007…
1433452_at	28.0741	60.3321	1.10369	102941	B630019K06Rik	RIKEN cDNA B630019K06 gene
1443603_at	126.083	270.943	1.10362
1424393_s_at	26.763	57.4253	1.10145	76187	Adhfe1	alcohol dehydrogenase, iron containing, 1	0015993 // molecular hydrogen transport // inferred from electronic annotation /// 0015993 // molecular hydrogen transport // inferred from sequence or structural similarity /// 0055114 // oxidation reduction // inferred from electronic annotation
1436010_at	27.9058	59.8324	1.10036	268747	Lrrc16b	leucine rich repeat containing 16B
1420903_at	91.2982	195.723	1.10016	20447	St6galnac3	ST6 (alpha-N-acetyl-neuraminyl-2,3-beta-galactosyl-1,3)-N-acetylgalactosaminide alpha-2,6-sialyltransferase 3	0006486 // protein amino acid glycosylation // inferred from electronic annotation
1437886_at	39.9874	85.6984	1.09972	239743	Klhl6	kelch-like 6 (Drosophila)
1438711_at	26.9639	57.6749	1.09691	18770	Pklr	pyruvate kinase liver and red blood cell	0006096 // glycolysis // inferred from electronic annotation /// 0051707 // response to other organism // inferred from mutant phenotype
1449569_at	40.4764	86.4933	1.09551	21832	Thpo	thrombopoietin	0008283 // cell proliferation // inferred from electronic annotation /// 0030099 // myeloid cell differentiation // inferred from direct assay
1458515_at	27.698	59.0715	1.09268	243833	Zfp128	zinc finger protein 128	0000122 // negative regulation of transcription from RNA polymerase II promoter // inferred from direct assay /// 0006350 // transcription // inferred from electronic annotation /// 0006355 // regulation of transcription, DNA-dependent // inferred from electronic annotation /// 0030509 // BMP signaling pathway // inferred from mutant phenotype
1428914_at	194.559	414.925	1.09265	69633	2310014D11Rik	RIKEN cDNA 2310014D11 gene
1458080_at	59.6801	127.201	1.09179	269254	Setx	senataxin	0006281 // DNA repair // inferred from electronic annotation /// 0006302 // double-strand break repair // inferred from sequence or structural similarity /// 0006974 // response to DNA damage stimulus // inferred from electronic annotation
1460013_at	109.372	233.083	1.0916	216856	Nlgn2	neuroligin 2	0002087 // regulation of respiratory gaseous exchange by neurological process // inferred from genetic interaction /// 0007155 // cell adhesion // inferred from electronic annotation /// 0050804 // regulation of synaptic transmission // inferred from genetic interaction /// 0050808 // synapse organization // not recorded
1422924_at	59.2432	126.242	1.09147	21950	Tnfsf9	tumor necrosis factor (ligand) superfamily, member 9	0006955 // immune response // inferred from electronic annotation
1456340_at	78.8897	167.848	1.08924	66617	Mettl11a	Methyltransferase like 11A (Mettl11a), mRNA
1444876_at	28.6787	60.9708	1.08814
1456195_x_at	343.762	730.685	1.08784	16419	Itgb5	integrin beta 5	0007155 // cell adhesion // inferred from electronic annotation /// 0007160 // cell-matrix adhesion // inferred from electronic annotation /// 0007229 // integrin-mediated signaling pathway // inferred from electronic annotation
1421156_a_at	86.3026	183.354	1.08716	13506	Dsc2	desmocollin 2	0007155 // cell adhesion // inferred from electronic annotation /// 0007156 // homophilic cell adhesion // inferred from electronic annotation
1427325_s_at	104.545	221.98	1.08631	100182	Akna	AT-hook transcription factor	0006350 // transcription // inferred from electronic annotation /// 0006355 // regulation of transcription, DNA-dependent // inferred from electronic annotation
1437790_at	62.583	132.655	1.08384	319670	Eml5	echinoderm microtubule associated protein like 5
1449324_at	1161.18	2460.89	1.08358	50527	Ero1l	ERO1-like (S. cerevisiae)	0006457 // protein folding // inferred from direct assay /// 0006457 // protein folding // not recorded /// 0006467 // protein thiol-disulfide exchange // inferred from electronic annotation /// 0006810 // transport // inferred from electronic annotation /// 0022900 // electron transport chain // inferred from electronic annotation /// 0030968 // endoplasmic reticulum unfolded protein response //…
1455472_at	85.5352	181.168	1.08274	103300 /// 215008	A630071D13Rik /// Vezt	RIKEN cDNA A630071D13 gene /// vezatin, adherens junctions transmembrane protein	0007275 // multicellular organismal development // inferred from electronic annotation /// 0016337 // cell-cell adhesion // inferred from mutant phenotype /// 0043009 // chordate embryonic development // inferred from mutant phenotype
1440771_at	38.901	82.3794	1.08247	74570	Zkscan1	zinc finger with KRAB and SCAN domains 1	0006350 // transcription // inferred from electronic annotation /// 0006355 // regulation of transcription, DNA-dependent // inferred from electronic annotation
1439664_at	67.561	143.005	1.0818	71833	Wdr68	WD repeat domain 68
1441097_at	109.3	231.185	1.08076
1445358_at	42.9751	90.8905	1.08063	21951	Tnks	tankyrase, TRF1-interacting ankyrin-related ADP-ribose polymerase	0018105 // peptidyl-serine phosphorylation // not recorded /// 0018105 // peptidyl-serine phosphorylation // inferred from electronic annotation /// 0018107 // peptidyl-threonine phosphorylation // not recorded /// 0018107 // peptidyl-threonine phosphorylation // inferred from electronic annotation
1440154_at	33.2465	70.309	1.08051
1428547_at	137.26	290.211	1.0802	23959	Nt5e	5' nucleotidase, ecto	0006164 // purine nucleotide biosynthetic process // inferred from electronic annotation /// 0006196 // AMP catabolic process // inferred from mutant phenotype /// 0009166 // nucleotide catabolic process // inferred from electronic annotation /// 0046086 // adenosine biosynthetic process // inferred from mutant phenotype /// 0050728 // negative regulation of inflammatory response // inferred from…
1433743_at	24.1717	51.0636	1.07897	13134	Dach1	dachshund 1 (Drosophila)	0006350 // transcription // inferred from electronic annotation /// 0006355 // regulation of transcription, DNA-dependent // inferred from electronic annotation /// 0007275 // multicellular organismal development // inferred from electronic annotation /// 0045449 // regulation of transcription // inferred from direct assay /// 0045449 // regulation of transcription // inferred from mutant phenoty…
1441177_at	226.449	477.868	1.07742
1442073_at	63.7228	134.428	1.07696	16329	Inpp1	inositol polyphosphate-1-phosphatase
1455706_at	166.668	351.343	1.0759	20913	Stxbp4	syntaxin binding protein 4	0006605 // protein targeting // inferred from direct assay /// 0008286 // insulin receptor signaling pathway // inferred from direct assay /// 0015758 // glucose transport // inferred from direct assay
1418824_at	82.5111	173.839	1.07509	11845	Arf6	ADP-ribosylation factor 6	0001889 // liver development // inferred from mutant phenotype /// 0006810 // transport // inferred from electronic annotation /// 0006915 // apoptosis // inferred from mutant phenotype /// 0007264 // small GTPase mediated signal transduction // inferred from electronic annotation /// 0015031 // protein transport // traceable author statement /// 0015031 // protein transport // inferred from elec…
1439606_at	49.4495	104.148	1.07461
1445387_at	25.7721	54.2786	1.07457	215351	Senp6	SUMO/sentrin specific peptidase 6	0006508 // proteolysis // inferred from electronic annotation /// 0019941 // modification-dependent protein catabolic process // inferred from electronic annotation
1444971_at	55.9341	117.781	1.0743
1445711_at	29.9119	62.921	1.07282	106459	BB163080	expressed sequence BB163080
1458524_at	23.8395	50.1266	1.07223	319448	Fndc3a	fibronectin type III domain containing 3A	0007286 // spermatid development // inferred from mutant phenotype /// 0009566 // fertilization // inferred from mutant phenotype /// 0016337 // cell-cell adhesion // inferred from mutant phenotype /// 0060009 // Sertoli cell development // inferred from mutant phenotype
1459627_at	87.8238	184.615	1.07184	66234	Sc4mol	Sterol-C4-methyl oxidase-like, mRNA (cDNA clone MGC:11745 IMAGE:3152545)	0006633 // fatty acid biosynthetic process // inferred from electronic annotation /// 0006694 // steroid biosynthetic process // inferred from electronic annotation /// 0008610 // lipid biosynthetic process // inferred from electronic annotation /// 0016126 // sterol biosynthetic process // inferred from electronic annotation /// 0055114 // oxidation reduction // inferred from electronic annotati…
1456500_at	43.4876	91.3419	1.07068	208117	Aph1b	anterior pharynx defective 1b homolog (C. elegans)	0007219 // Notch signaling pathway // inferred from electronic annotation /// 0016485 // protein processing // inferred from electronic annotation /// 0043085 // positive regulation of catalytic activity // inferred from electronic annotation
1438979_s_at	29.569	62.0981	1.07047	75641	1700029I15Rik	RIKEN cDNA 1700029I15 gene
1452094_at	340.424	714.74	1.07008	18451	P4ha1	procollagen-proline, 2-oxoglutarate 4-dioxygenase (proline 4-hydroxylase), alpha 1 polypeptide	0018401 // peptidyl-proline hydroxylation to 4-hydroxy-L-proline // inferred from direct assay /// 0019538 // protein metabolic process // inferred from electronic annotation /// 0030199 // collagen fibril organization // inferred from mutant phenotype /// 0055114 // oxidation reduction // inferred from electronic annotation
1426093_at	58.5091	122.839	1.07004	94094	Trim34	tripartite motif-containing 34
1457548_at	54.1914	113.76	1.06986	108154	Adamts6	A disintegrin-like and metallopeptidase (reprolysin type) with thrombospondin type 1 motif, 6 (Adamts6), mRNA
1442289_at	388.388	815.07	1.06943	75316	Taf1d	TATA box binding protein (Tbp)-associated factor, RNA polymerase I, D	0006350 // transcription // inferred from electronic annotation /// 0006355 // regulation of transcription, DNA-dependent // inferred from electronic annotation
1439212_at	65.4939	137.28	1.06769	233905	Zfp646	zinc finger protein 646
1449383_at	100.38	210.359	1.06738	11565	Adssl1	adenylosuccinate synthetase like 1	0006163 // purine nucleotide metabolic process // inferred from direct assay /// 0006164 // purine nucleotide biosynthetic process // inferred from electronic annotation
1453432_at	36.5272	76.5212	1.06689	75784	1700007G11Rik	RIKEN cDNA 1700007G11 gene
1437600_at	30.4718	63.8247	1.06664
1446409_at	53.7995	112.547	1.06486	227835	Gtdc1	glycosyltransferase-like domain containing 1	0009058 // biosynthetic process // inferred from electronic annotation
1447976_at	55.9655	117.012	1.06405	99029	AI596198	expressed sequence AI596198
1449097_at	136.568	285.494	1.06384	100044101 /// 26462	LOC100044101 /// Txnrd2	similar to thioredoxin reductase 2 /// thioredoxin reductase 2	0000305 // response to oxygen radical // traceable author statement /// 0007507 // heart development // inferred from mutant phenotype /// 0030097 // hemopoiesis // inferred from mutant phenotype /// 0045454 // cell redox homeostasis // inferred from electronic annotation /// 0055114 // oxidation reduction // inferred from electronic annotation
1423287_at	48.0808	100.502	1.06369	12404	Cbln1	cerebellin 1 precursor protein
1439840_at	109.217	228.259	1.06347	18970	Polb	polymerase (DNA directed), beta	0006260 // DNA replication // inferred from electronic annotation /// 0006281 // DNA repair // inferred from electronic annotation /// 0006284 // base-excision repair // traceable author statement /// 0006287 // base-excision repair, gap-filling // inferred from mutant phenotype /// 0006287 // base-excision repair, gap-filling // traceable author statement /// 0006290 // pyrimidine dimer repair /…
1429591_at	94.3265	197.091	1.06313	320165	Tacc1	transforming, acidic coiled-coil containing protein 1	0000226 // microtubule cytoskeleton organization // inferred from mutant phenotype /// 0007049 // cell cycle // inferred from electronic annotation /// 0008283 // cell proliferation // inferred from mutant phenotype /// 0021987 // cerebral cortex development // inferred from mutant phenotype /// 0022008 // neurogenesis // inferred from mutant phenotype /// 0022027 // interkinetic nuclear migratio…
1452296_at	298.025	622.407	1.06243	20564	Slit3	slit homolog 3 (Drosophila)	0007275 // multicellular organismal development // inferred from electronic annotation /// 0007399 // nervous system development // inferred from electronic annotation /// 0007411 // axon guidance // inferred from direct assay /// 0009887 // organ morphogenesis // inferred from genetic interaction /// 0009887 // organ morphogenesis // inferred from mutant phenotype /// 0030154 // cell differentia…
1459302_at	150.893	315.12	1.06237	109237	A030007N12Rik	RIKEN cDNA A030007N12 gene
1456518_at	78.6601	164.178	1.06156	71640	4930422I07Rik	RIKEN cDNA 4930422I07 gene	0006350 // transcription // inferred from electronic annotation /// 0006355 // regulation of transcription, DNA-dependent // inferred from electronic annotation
1447176_at	45.6352	95.1432	1.05995
1437657_at	36.1221	75.2241	1.05832	244891	Scaper	S phase cyclin A-associated protein in the ER
1439234_a_at	291.795	607.616	1.05821	69742	Tm2d2	TM2 domain containing 2
1429331_at	227.92	474.128	1.05675	666737	4632427E13Rik	RIKEN cDNA 4632427E13 gene
1418025_at	221.762	460.71	1.05485	20893	Bhlhe40	basic helix-loop-helix family, member e40	0006350 // transcription // inferred from electronic annotation /// 0006355 // regulation of transcription, DNA-dependent // inferred from electronic annotation /// 0009649 // entrainment of circadian clock // inferred from electronic annotation /// 0045449 // regulation of transcription // inferred from electronic annotation /// 0045892 // negative regulation of transcription, DNA-dependent // i…
1451447_at	53.8001	111.746	1.05454	103841	Cuedc1	CUE domain containing 1
1419654_at	188.766	391.904	1.0539	21887	Tle3	transducin-like enhancer of split 3, homolog of Drosophila E(spl)	0006350 // transcription // inferred from electronic annotation /// 0006355 // regulation of transcription, DNA-dependent // inferred from electronic annotation /// 0007275 // multicellular organismal development // inferred from electronic annotation /// 0007283 // spermatogenesis // inferred from electronic annotation /// 0016055 // Wnt receptor signaling pathway // inferred from electronic ann…
1428650_at	51.5307	106.957	1.05353	21961	Tns1	tensin 1	0007044 // cell-substrate junction assembly // inferred from mutant phenotype /// 0016477 // cell migration // inferred from mutant phenotype
1457586_at	43.8404	90.9764	1.05323
1453864_at	25.5477	52.9586	1.05167	105014	Rdh14	retinol dehydrogenase 14 (all-trans and 9-cis)	0008152 // metabolic process // inferred from electronic annotation /// 0055114 // oxidation reduction // inferred from electronic annotation
1447593_x_at	29.9726	62.1173	1.05135	14682	Gnaq	guanine nucleotide binding protein, alpha q polypeptide	0001501 // skeletal system development // inferred from mutant phenotype /// 0001508 // regulation of action potential // inferred from mutant phenotype /// 0006471 // protein amino acid ADP-ribosylation // inferred from electronic annotation /// 0007165 // signal transduction // inferred from electronic annotation /// 0007186 // G-protein coupled receptor protein signaling pathway // inferred fr…
1419406_a_at	266.493	552.118	1.05088	14025	Bcl11a	B-cell CLL/lymphoma 11A (zinc finger protein)	0006350 // transcription // inferred from electronic annotation /// 0006355 // regulation of transcription, DNA-dependent // inferred from electronic annotation /// 0030183 // B cell differentiation // inferred from mutant phenotype /// 0030217 // T cell differentiation // inferred from mutant phenotype
1455796_x_at	145.545	301.538	1.05087	56177	Olfm1	olfactomedin 1	0007275 // multicellular organismal development // inferred from electronic annotation /// 0051259 // protein oligomerization // inferred from direct assay
1428956_at	43.0694	89.2223	1.05074	66343	Tmem177	transmembrane protein 177
1423411_at	77.7397	160.997	1.05031	245945	Rbm47	RNA binding motif protein 47
1417625_s_at	69.9048	144.758	1.05018	12778	Cxcr7	chemokine (C-X-C motif) receptor 7	0007165 // signal transduction // inferred from electronic annotation /// 0007186 // G-protein coupled receptor protein signaling pathway // inferred from electronic annotation
1455135_at	40.9493	84.7485	1.04935	66300	2610014I16Rik	RIKEN cDNA 2610014I16 gene
1452987_at	313.78	649.322	1.04918	75316	Taf1d	TATA box binding protein (Tbp)-associated factor, RNA polymerase I, D	0006350 // transcription // inferred from electronic annotation /// 0006355 // regulation of transcription, DNA-dependent // inferred from electronic annotation
1428791_at	365	754.437	1.0475	22214	Ube2h	ubiquitin-conjugating enzyme E2H	0016567 // protein ubiquitination // inferred from electronic annotation /// 0019941 // modification-dependent protein catabolic process // inferred from electronic annotation /// 0043687 // post-translational protein modification // inferred from electronic annotation /// 0051246 // regulation of protein metabolic process // inferred from electronic annotation
1446337_at	30.5612	63.1413	1.04689	15194	Htt	huntingtin	0000050 // urea cycle // inferred from mutant phenotype /// 0000052 // citrulline metabolic process // inferred from mutant phenotype /// 0006606 // protein import into nucleus // inferred from mutant phenotype /// 0006839 // mitochondrial transport // inferred from mutant phenotype /// 0006888 // ER to Golgi vesicle-mediated transport // inferred from mutant phenotype /// 0006915 // apoptosis //…
1432438_at	25.1447	51.9152	1.0459	75385	4930597L12Rik	RIKEN cDNA 4930597L12 gene
1454032_at	50.3015	103.833	1.04559	74513	Neto2	neuropilin (NRP) and tolloid (TLL)-like 2
1457582_at	96.2652	198.552	1.04443	22290	Uty	Ubiquitously transcribed tetratricopeptide repeat gene, Y chromosome (Uty), mRNA	0016568 // chromatin modification // inferred from electronic annotation /// 0055114 // oxidation reduction // inferred from electronic annotation
1459922_at	44.7509	92.293	1.0443	106627	AI646383	expressed sequence AI646383
1420726_x_at	33.7398	69.5333	1.04325	192289	Tmlhe	trimethyllysine hydroxylase, epsilon	0045329 // carnitine biosynthetic process // inferred from direct assay /// 0045329 // carnitine biosynthetic process // inferred from electronic annotation /// 0055114 // oxidation reduction // inferred from electronic annotation
1421106_at	227.331	468.004	1.04173	16449	Jag1	jagged 1	0002011 // morphogenesis of an epithelial sheet // inferred from mutant phenotype /// 0007154 // cell communication // inferred from electronic annotation /// 0007219 // Notch signaling pathway // inferred from electronic annotation /// 0007275 // multicellular organismal development // inferred from electronic annotation /// 0009887 // organ morphogenesis // inferred from mutant phenotype /// 00…
1455619_at	59.0657	121.582	1.04154	408063	BC062258	cDNA sequence BC062258
1429372_at	429.047	882.925	1.04115	20666	Sox11	SRY-box containing gene 11	0006350 // transcription // inferred from electronic annotation /// 0006355 // regulation of transcription, DNA-dependent // inferred from electronic annotation /// 0007275 // multicellular organismal development // inferred from electronic annotation /// 0007399 // nervous system development // inferred from electronic annotation /// 0030154 // cell differentiation // inferred from electronic an…
1439996_at	42.9286	88.3381	1.0411	69694	Tatdn1	TatD DNase domain containing 1, mRNA (cDNA clone MGC:74327 IMAGE:30277245)
1436336_at	102.874	211.613	1.04055	329384	Ptrh1	peptidyl-tRNA hydrolase 1 homolog (S. cerevisiae)	0006412 // translation // inferred from electronic annotation
1420360_at	188.804	388.369	1.04054	13380	Dkk1	dickkopf homolog 1 (Xenopus laevis)	0007275 // multicellular organismal development // inferred from electronic annotation /// 0016055 // Wnt receptor signaling pathway // inferred from electronic annotation /// 0030111 // regulation of Wnt receptor signaling pathway // inferred from mutant phenotype /// 0030178 // negative regulation of Wnt receptor signaling pathway // inferred from direct assay /// 0030178 // negative regulation…
1431316_at	90.1209	185.326	1.04013	16396	Itch	itchy, E3 ubiquitin protein ligase	0000209 // protein polyubiquitination // inferred from direct assay /// 0002669 // positive regulation of T cell anergy // inferred from mutant phenotype /// 0006464 // protein modification process // inferred from electronic annotation /// 0006511 // ubiquitin-dependent protein catabolic process // inferred from direct assay /// 0006511 // ubiquitin-dependent protein catabolic process // not rec…
1437422_at	110.34	226.851	1.03979	20356	Sema5a	sema domain, seven thrombospondin repeats (type 1 and type 1-like), transmembrane domain (TM) and short cytoplasmic domain, (semaphorin) 5A	0001569 // patterning of blood vessels // inferred from mutant phenotype /// 0007275 // multicellular organismal development // inferred from electronic annotation /// 0007399 // nervous system development // inferred from electronic annotation /// 0007411 // axon guidance // inferred from mutant phenotype /// 0030154 // cell differentiation // inferred from electronic annotation /// 0048754 // b…
1442723_at	30.2043	62.0476	1.03862
1430252_at	31.2234	64.1232	1.03822	73168	3110027N22Rik	RIKEN cDNA 3110027N22 gene
1429169_at	177.677	364.795	1.03783	19652	Rbm3	RNA binding motif protein 3	0006412 // translation // inferred from direct assay /// 0009409 // response to cold // inferred from direct assay /// 0035196 // gene silencing by miRNA, production of miRNAs // inferred from direct assay
1418815_at	980.323	2011.88	1.03721	12558	Cdh2	cadherin 2	0007155 // cell adhesion // inferred from direct assay /// 0007155 // cell adhesion // inferred from electronic annotation /// 0007156 // homophilic cell adhesion // inferred from direct assay /// 0007156 // homophilic cell adhesion // inferred from electronic annotation /// 0007157 // heterophilic cell adhesion // inferred from direct assay /// 0007416 // synaptogenesis // inferred from electron…
1443851_at	171.776	351.946	1.03482	74521	Ppp4r4	protein phosphatase 4, regulatory subunit 4
1439645_at	35.1874	72.0771	1.03448	11552	Adra2b	adrenergic receptor, alpha 2b	0000165 // MAPKKK cascade // inferred from mutant phenotype /// 0001525 // angiogenesis // inferred from mutant phenotype /// 0007165 // signal transduction // inferred from electronic annotation /// 0007186 // G-protein coupled receptor protein signaling pathway // inferred from direct assay /// 0007186 // G-protein coupled receptor protein signaling pathway // inferred from electronic annotation
1441738_at	29.8322	61.0962	1.03421
1456333_a_at	29.2915	59.9865	1.03415	11856	Arhgap6	Rho GTPase activating protein 6	0007015 // actin filament organization // inferred from direct assay /// 0007165 // signal transduction // inferred from electronic annotation /// 0043087 // regulation of GTPase activity // inferred from direct assay /// 0043547 // positive regulation of GTPase activity // inferred from direct assay /// 0048041 // focal adhesion formation // inferred from direct assay
1422228_at	553.216	1132.79	1.03396	20890	Wnt8a	wingless-related MMTV integration site 8A	0007223 // Wnt receptor signaling pathway, calcium modulating pathway // inferred from electronic annotation /// 0007275 // multicellular organismal development // inferred from electronic annotation /// 0016055 // Wnt receptor signaling pathway // inferred from electronic annotation
1428644_at	57.3008	117.297	1.03353	107895	Mgat5	mannoside acetylglucosaminyltransferase 5	0006487 // protein amino acid N-linked glycosylation // inferred from direct assay
1458539_at	39.8109	81.4898	1.03346	226412	R3hdm1	R3H domain 1 (binds single-stranded nucleic acids)
1432947_at	48.5499	99.3724	1.03338	70872	4921519G19Rik	RIKEN cDNA 4921519G19 gene
1419667_at	55.7319	114	1.03246	24051	Sgcb	sarcoglycan, beta (dystrophin-associated glycoprotein)	0007010 // cytoskeleton organization // inferred from electronic annotation /// 0016044 // membrane organization // traceable author statement
1423091_a_at	303.019	619.399	1.03146	14758	Gpm6b	glycoprotein m6b
1446284_at	45.8937	93.8056	1.03138	211401	Mtss1	metastasis suppressor 1	0007015 // actin filament organization // inferred from direct assay /// 0007165 // signal transduction // inferred from electronic annotation /// 0007399 // nervous system development // non-traceable author statement /// 0007517 // muscle organ development // non-traceable author statement /// 0030041 // actin filament polymerization // inferred from direct assay /// 0046847 // filopodium assem…
1427425_at	41.2226	84.2016	1.03041	77670	9130208E07Rik	RIKEN cDNA 9130208E07 gene
1419042_at	44.286	90.4075	1.02959	60440	Iigp1	interferon inducible GTPase 1	0019221 // cytokine-mediated signaling pathway // traceable author statement
1437861_s_at	55.8842	114.064	1.02933	18754	Prkce	protein kinase C, epsilon	0006468 // protein amino acid phosphorylation // inferred from direct assay /// 0006468 // protein amino acid phosphorylation // inferred from electronic annotation /// 0007242 // intracellular signaling cascade // inferred from electronic annotation /// 0007635 // chemosensory behavior // traceable author statement /// 0050730 // regulation of peptidyl-tyrosine phosphorylation // inferred from m…
1422765_at	46.3561	94.582	1.02881	13589	Mapre1	microtubule-associated protein, RP/EB family, member 1	0007049 // cell cycle // inferred from electronic annotation /// 0007067 // mitosis // inferred from electronic annotation /// 0031115 // negative regulation of microtubule polymerization // inferred from electronic annotation /// 0031115 // negative regulation of microtubule polymerization // inferred from sequence or structural similarity /// 0051301 // cell division // inferred from electronic…
1424221_at	160.908	328.269	1.02864	96935	Susd4	sushi domain containing 4
1448386_a_at	31.6202	64.4804	1.02801	22373	Wap	whey acidic protein
1436240_at	1361.2	2775.16	1.02769
1454305_at	36.0135	73.4138	1.02751	12417	Cbx3	chromobox homolog 3 (Drosophila HP1 gamma)	0006333 // chromatin assembly or disassembly // inferred from electronic annotation /// 0006350 // transcription // inferred from electronic annotation /// 0006355 // regulation of transcription, DNA-dependent // inferred from electronic annotation /// 0016568 // chromatin modification // inferred from electronic annotation /// 0045892 // negative regulation of transcription, DNA-dependent // inf…
1455794_at	405.656	826.579	1.02689	276829	Smtnl2	smoothelin-like 2
1419030_at	819.092	1668.74	1.02666	50527	Ero1l	ERO1-like (S. cerevisiae)	0006457 // protein folding // inferred from direct assay /// 0006457 // protein folding // not recorded /// 0006467 // protein thiol-disulfide exchange // inferred from electronic annotation /// 0006810 // transport // inferred from electronic annotation /// 0022900 // electron transport chain // inferred from electronic annotation /// 0030968 // endoplasmic reticulum unfolded protein response //…
1459444_at	29.1146	59.2997	1.02628	109910	Zfp91	zinc finger protein 91	0006350 // transcription // inferred from electronic annotation /// 0006355 // regulation of transcription, DNA-dependent // inferred from electronic annotation /// 0007275 // multicellular organismal development // inferred from electronic annotation /// 0007399 // nervous system development // inferred from electronic annotation /// 0008284 // positive regulation of cell proliferation // inferr…
1458833_at	65.0032	132.274	1.02495	319504	Nrcam	neuron-glia-CAM-related cell adhesion molecule	0007155 // cell adhesion // inferred from electronic annotation /// 0007411 // axon guidance // inferred from direct assay /// 0007417 // central nervous system development // inferred from direct assay /// 0008104 // protein localization // inferred from direct assay /// 0016337 // cell-cell adhesion // inferred from direct assay /// 0019227 // neuronal action potential propagation // inferred f…
1453086_at	30.2723	61.5334	1.02337	321008	6330408A02Rik	RIKEN cDNA 6330408A02 gene
1426053_a_at	73.8873	150.104	1.02257	19775	Xpr1	xenotropic and polytropic retrovirus receptor 1	0006605 // protein targeting // inferred from direct assay /// 0009615 // response to virus // inferred from direct assay /// 0009615 // response to virus // not recorded
1439967_at	34.2237	69.5052	1.02212	76611	1700071A11Rik	RIKEN cDNA 1700071A11 gene
1459791_at	36.6905	74.4909	1.02166	13418	Dnajc1	DnaJ (Hsp40) homolog, subfamily C, member 1	0006417 // regulation of translation // inferred from direct assay /// 0006457 // protein folding // inferred from direct assay /// 0006457 // protein folding // inferred from electronic annotation /// 0050708 // regulation of protein secretion // inferred from electronic annotation /// 0050708 // regulation of protein secretion // inferred from sequence or structural similarity
1431861_a_at	96.7515	196.255	1.02038	52184	Odf2l	outer dense fiber of sperm tails 2-like
1423995_at	100.58	204.001	1.02024	16561	Kif1b	kinesin family member 1B	0007018 // microtubule-based movement // inferred from electronic annotation /// 0007018 // microtubule-based movement // inferred from direct assay /// 0007270 // nerve-nerve synaptic transmission // inferred from mutant phenotype /// 0007274 // neuromuscular synaptic transmission // inferred from mutant phenotype /// 0008089 // anterograde axon cargo transport // inferred from mutant phenotype …
1448154_at	421.986	854.951	1.01865	29811	Ndrg2	N-myc downstream regulated gene 2	0007275 // multicellular organismal development // inferred from electronic annotation /// 0007399 // nervous system development // inferred from electronic annotation /// 0030154 // cell differentiation // inferred from electronic annotation
1419308_at	46.6816	94.5281	1.01789	16348	Invs	inversin	0001822 // kidney development // inferred from mutant phenotype /// 0007275 // multicellular organismal development // inferred from electronic annotation /// 0009791 // post-embryonic development // inferred from mutant phenotype /// 0016055 // Wnt receptor signaling pathway // inferred from electronic annotation /// 0031016 // pancreas development // inferred from mutant phenotype /// 0048513 /…
1420265_x_at	253.422	513.045	1.01755	97484	Cog8	component of oligomeric golgi complex 8	0006810 // transport // inferred from electronic annotation /// 0015031 // protein transport // inferred from electronic annotation
1437351_at	50.1999	101.499	1.01571	319478	Cxxc4	CXXC finger 4	0016055 // Wnt receptor signaling pathway // inferred from physical interaction /// 0016055 // Wnt receptor signaling pathway // inferred from electronic annotation /// 0030178 // negative regulation of Wnt receptor signaling pathway // inferred from electronic annotation
1427067_at	371.448	750.467	1.01463	66771	4933439F18Rik	RIKEN cDNA 4933439F18 gene
1438971_x_at	516.656	1043.73	1.01447	22214	Ube2h	ubiquitin-conjugating enzyme E2H	0016567 // protein ubiquitination // inferred from electronic annotation /// 0019941 // modification-dependent protein catabolic process // inferred from electronic annotation /// 0043687 // post-translational protein modification // inferred from electronic annotation /// 0051246 // regulation of protein metabolic process // inferred from electronic annotation
1439651_at	33.0525	66.7576	1.01417
1419312_at	49.1858	99.3316	1.01401	11937	Atp2a1	ATPase, Ca++ transporting, cardiac muscle, fast twitch 1	0006200 // ATP catabolic process // inferred from sequence or structural similarity /// 0006754 // ATP biosynthetic process // inferred from electronic annotation /// 0006810 // transport // inferred from electronic annotation /// 0006811 // ion transport // inferred from electronic annotation /// 0006812 // cation transport // inferred from electronic annotation /// 0006816 // calcium ion transp…
1438921_at	143.4	289.517	1.0136	245000	Atr	Protein kinase ATR (Atr)	0000077 // DNA damage checkpoint // inferred from mutant phenotype /// 0000077 // DNA damage checkpoint // inferred from electronic annotation /// 0006281 // DNA repair // inferred from direct assay /// 0006281 // DNA repair // inferred from electronic annotation /// 0006468 // protein amino acid phosphorylation // inferred from direct assay /// 0006974 // response to DNA damage stimulus // infer…
1459034_at	42.7841	86.377	1.01357	213081	Wdr19	WD repeat domain 19	0006886 // intracellular protein transport // inferred from electronic annotation /// 0016192 // vesicle-mediated transport // inferred from electronic annotation
1454974_at	162.688	328.343	1.0131	18208	Ntn1	netrin 1	0001764 // neuron migration // inferred from mutant phenotype /// 0006915 // apoptosis // inferred from electronic annotation /// 0007409 // axonogenesis // inferred from direct assay /// 0007411 // axon guidance // inferred from direct assay /// 0007411 // axon guidance // inferred from mutant phenotype /// 0008284 // positive regulation of cell proliferation // inferred from mutant phenotype //…
1438515_at	97.6523	197.056	1.01288	22680	Zfp207	zinc finger protein 207
1443307_at	36.3867	73.3917	1.01221
1425620_at	71.5417	144.284	1.01205	21814	Tgfbr3	transforming growth factor, beta receptor III	0001568 // blood vessel development // inferred from mutant phenotype /// 0001701 // in utero embryonic development // inferred from mutant phenotype /// 0001824 // blastocyst development // inferred from direct assay /// 0001889 // liver development // inferred from mutant phenotype /// 0007179 // transforming growth factor beta receptor signaling pathway // inferred from direct assay /// 001063…
1436396_at	61.9537	124.929	1.01185	217935	Wdr60	WD repeat domain 60
1426560_a_at	40.4864	81.6168	1.01143	114249	Npnt	nephronectin	0001657 // ureteric bud development // inferred from mutant phenotype /// 0001658 // ureteric bud branching // inferred from mutant phenotype /// 0007155 // cell adhesion // inferred from electronic annotation /// 0007160 // cell-matrix adhesion // inferred from direct assay /// 0007160 // cell-matrix adhesion // inferred from physical interaction /// 0007275 // multicellular organismal developme…
1459897_a_at	58.8897	118.622	1.01028	282619	Sbsn	suprabasin
1434645_at	201.918	406.579	1.00977	320827	C530008M17Rik	RIKEN cDNA C530008M17 gene
1454299_at	77.2483	155.409	1.00849	74587	4833422B07Rik	RIKEN cDNA 4833422B07 gene
1456676_a_at	56.9152	114.381	1.00696	170768	Pfkfb3	6-phosphofructo-2-kinase/fructose-2,6-biphosphatase 3	0006000 // fructose metabolic process // inferred from electronic annotation /// 0006003 // fructose 2,6-bisphosphate metabolic process // inferred from electronic annotation /// 0008152 // metabolic process // inferred from electronic annotation
1437059_at	46.1911	92.7958	1.00644	223227	Sox21	SRY-box containing gene 21	0006350 // transcription // inferred from electronic annotation /// 0006355 // regulation of transcription, DNA-dependent // inferred from direct assay /// 0006355 // regulation of transcription, DNA-dependent // inferred from electronic annotation /// 0009399 // nitrogen fixation // inferred from electronic annotation
1437276_at	40.072	80.4827	1.00608
1456212_x_at	92.1321	184.944	1.00532	12702	Socs3	suppressor of cytokine signaling 3	0001932 // regulation of protein amino acid phosphorylation // inferred from direct assay /// 0007242 // intracellular signaling cascade // inferred from electronic annotation /// 0009968 // negative regulation of signal transduction // inferred from genetic interaction /// 0009968 // negative regulation of signal transduction // inferred from electronic annotation /// 0019941 // modification-dep…
1457398_at	166.16	333.336	1.0044
1452335_at	47.3604	94.9973	1.0042	72175	Mfsd8	major facilitator superfamily domain containing 8	0006810 // transport // inferred from electronic annotation
1429966_at	37.7337	75.6251	1.00301	269423	3110057O12Rik	RIKEN cDNA 3110057O12 gene
1440061_at	38.4732	77.0282	1.00153	56438	Rbx1	ring-box 1	0006281 // DNA repair // inferred from electronic annotation /// 0006511 // ubiquitin-dependent protein catabolic process // traceable author statement /// 0006974 // response to DNA damage stimulus // inferred from electronic annotation /// 0016567 // protein ubiquitination // inferred from sequence or structural similarity /// 0019941 // modification-dependent protein catabolic process // infer…
1418402_at	456.541	913.999	1.00145	100045780 /// 11492	Adam19 /// LOC100045780	a disintegrin and metallopeptidase domain 19 (meltrin beta) /// similar to metalloprotease-disintegrin meltrin beta	0006508 // proteolysis // inferred from electronic annotation /// 0006509 // membrane protein ectodomain proteolysis // inferred from mutant phenotype /// 0007229 // integrin-mediated signaling pathway // inferred from electronic annotation /// 0007507 // heart development // inferred from mutant phenotype
1442692_at	36.6969	73.463	1.00136
1429843_at	91.9601	184.052	1.00103	72690	Grrp1	glycine/arginine rich protein 1

## Sheet: less than 0.5x fold
Probe Set ID	Control (raw)	FGF10-treated (raw)	Log2 ratio	Entrez Gene	Gene Symbol	Gene Title	Gene Ontology Biological Process
1459002_at	765.701	3.08067	-7.95739	100039601 /// 100040140 /// 100040508 /// 100041000 /// 100041464 /// 100042767 /// 100043348 /// 100043495 /// 100043498 /// 100043646 /// 100043866 /// 100047019 /// 100047314 /// 19933 /// 268676 /// 382843 /// 432725 /// 432801 /// 433125 /// 433168 /// 433319 /// 433387 /// 545172 /// 545226 /// 545423 /// 545572 /// 620771 /// 621171 /// 626605 /// 627939 /// 628822 /// 631359 /// 636187 //…	100040508 /// 100041464 /// 100043498 /// 666622 /// EG268676 /// EG382843 /// EG432725 /// EG433125 /// EG433168 /// EG433319 /// EG433387 /// EG545172 /// EG545226 /// EG545572 /// EG626605 /// EG627939 /// EG628822 /// EG631359 /// EG637748 /// EG638534 /// EG665235 /// EG665251 /// EG665821 /// EG666265 /// EG666340 /// EG666543 /// EG666714 /// EG667230 /// EG667287 /// EG667610 /// EG667842…	predicted gene, 100040508 /// predicted gene, 100041464 /// predicted gene, 100043498 /// predicted gene, 666622 /// predicted gene, EG268676 /// predicted gene, EG382843 /// predicted gene, EG432725 /// predicted gene, EG433125 /// predicted gene, EG433168 /// predicted gene, EG433319 /// predicted gene, EG433387 /// predicted gene, EG545172 /// predicted gene, EG545226 /// predicted gene, EG545…	0006412 // translation // inferred from electronic annotation
1441304_at	3769.76	35.6556	-6.7242	100043192 /// 114641 /// 432681 /// 625917 /// 626367 /// 638399 /// 668409 /// 668536 /// 668850 /// 673582 /// 675768	EG432681 /// EG625917 /// EG626367 /// EG668409 /// EG668536 /// EG668850 /// ENSMUSG00000059999 /// LOC638399 /// LOC673582 /// LOC675768 /// Rpl31	predicted gene, EG432681 /// predicted gene, EG625917 /// predicted gene, EG626367 /// predicted gene, EG668409 /// predicted gene, EG668536 /// predicted gene, EG668850 /// predicted gene, ENSMUSG00000059999 /// similar to ribosomal protein L31 /// similar to ribosomal protein L31 /// hypothetical protein LOC675768 /// ribosomal protein L31	0006412 // translation // inferred from electronic annotation
1445494_at	111.351	2.55975	-5.44296
1459036_at	50.7685	1.28537	-5.30368
1441760_at	685.241	22.1877	-4.94878	243302 /// 664840	EG243302 /// OTTMUSG00000007822	predicted gene, EG243302 /// predicted gene, OTTMUSG00000007822
1459308_at	64.173	2.14442	-4.90331
1457046_s_at	77.7264	2.77081	-4.81002	245555	C77370	expressed sequence C77370	0006139 // nucleobase, nucleoside, nucleotide and nucleic acid metabolic process // inferred from electronic annotation
1420064_s_at	67.5494	2.65879	-4.6671	83553	Tktl1	transketolase-like 1	0008152 // metabolic process // inferred from electronic annotation
1443378_s_at	123.768	5.39566	-4.51969	280668	Adam1a	a disintegrin and metallopeptidase domain 1a	0006508 // proteolysis // non-traceable author statement /// 0006508 // proteolysis // inferred from electronic annotation /// 0007339 // binding of sperm to zona pellucida // inferred from mutant phenotype /// 0007342 // fusion of sperm to egg plasma membrane // non-traceable author statement
1445849_at	146.557	7.31144	-4.32517	381724	BC061212	cDNA sequence BC061212
1458629_at	1853.42	96.0585	-4.27014
1419799_at	102.338	5.41052	-4.24143
1421424_a_at	79.0842	4.32516	-4.19256	16790	Anpep	alanyl (membrane) aminopeptidase	0001525 // angiogenesis // inferred from electronic annotation /// 0006508 // proteolysis // inferred from electronic annotation /// 0007275 // multicellular organismal development // inferred from electronic annotation /// 0030154 // cell differentiation // inferred from electronic annotation
1443741_x_at	56.6544	3.29165	-4.1053	107823	Whsc1	Wolf-Hirschhorn syndrome candidate 1 (human)	0006350 // transcription // inferred from electronic annotation /// 0006355 // regulation of transcription, DNA-dependent // inferred from electronic annotation /// 0016568 // chromatin modification // inferred from electronic annotation
1445382_at	54.6095	3.25548	-4.06821
1451881_at	124.751	7.54009	-4.04833
1440803_x_at	57.1254	3.90891	-3.8693	21338	Tacr3	tachykinin receptor 3	0007165 // signal transduction // inferred from electronic annotation /// 0007186 // G-protein coupled receptor protein signaling pathway // inferred from electronic annotation
1453809_at	62.6434	4.45941	-3.81224	76942	Lypd5	Ly6/Plaur domain containing 5
1437656_at	50.9264	3.75679	-3.76084	226970	Arhgef4	Rho guanine nucleotide exchange factor (GEF) 4	0007242 // intracellular signaling cascade // inferred from electronic annotation /// 0035023 // regulation of Rho protein signal transduction // inferred from electronic annotation
1439787_at	51.068	3.76933	-3.76004	18439	P2rx7	purinergic receptor P2X, ligand-gated ion channel, 7	0000187 // activation of MAPK activity // inferred from mutant phenotype /// 0000902 // cell morphogenesis // inferred from mutant phenotype /// 0001845 // phagolysosome formation // inferred from mutant phenotype /// 0001916 // positive regulation of T cell mediated cytotoxicity // inferred from mutant phenotype /// 0001934 // positive regulation of protein amino acid phosphorylation // inferred…
1429483_at	198.154	16.7549	-3.56397	76815	Calcoco2	calcium binding and coiled-coil domain 2
1431073_at	83.6342	7.83994	-3.41518	72351	Ptar1	protein prenyltransferase alpha subunit repeat containing 1
1459139_at	219.759	22.3932	-3.29479
1419735_at	71.0957	7.27563	-3.28862	12994	Csn3	casein kappa
1425875_a_at	120.208	12.6862	-3.24421	16847	Lepr	leptin receptor	0001525 // angiogenesis // inferred from electronic annotation /// 0001542 // ovulation from ovarian follicle // inferred from electronic annotation /// 0007165 // signal transduction // traceable author statement /// 0007565 // female pregnancy // inferred from electronic annotation /// 0008203 // cholesterol metabolic process // inferred from genetic interaction /// 0019222 // regulation of met…
1437189_x_at	196.723	21.9077	-3.16666	98221	Eif3m	eukaryotic translation initiation factor 3, subunit M	0006412 // translation // inferred from electronic annotation
1454491_at	78.6429	8.76665	-3.16522	72956	2900040J22Rik	RIKEN cDNA 2900040J22 gene
1427252_at	86.9736	9.99533	-3.12125	56296	Dmrtb1	DMRT-like family B with proline-rich C-terminal, 1	0006350 // transcription // inferred from electronic annotation /// 0006355 // regulation of transcription, DNA-dependent // inferred from electronic annotation /// 0007548 // sex differentiation // inferred from electronic annotation
1422250_at	56.6099	6.59406	-3.10182	26405	Map3k2	mitogen-activated protein kinase kinase kinase 2	0006468 // protein amino acid phosphorylation // inferred from electronic annotation
1421732_at	54.996	6.5895	-3.06109	14659	Glrp1	glutamine repeat protein 1
1458887_at	86.5769	10.8455	-2.99688	21412	Tcf21	transcription factor 21	0001657 // ureteric bud development // inferred from mutant phenotype /// 0001658 // ureteric bud branching // inferred from mutant phenotype /// 0001763 // morphogenesis of a branching structure // inferred from mutant phenotype /// 0001822 // kidney development // inferred from mutant phenotype /// 0001944 // vasculature development // inferred from mutant phenotype /// 0006350 // transcription…
1428787_at	108.265	13.6298	-2.98973	105855	Nckap1l	NCK associated protein 1 like
1448471_a_at	71.3133	9.07169	-2.97473	13024	Ctla2a	cytotoxic T lymphocyte-associated protein 2 alpha
1447938_at	123.316	16.4814	-2.90345	100039344 /// 545614	100039344 /// ENSMUSG00000073868	predicted gene, 100039344 /// predicted gene, ENSMUSG00000073868
1441593_at	69.6972	9.45413	-2.88208
1447948_at	65.1925	9.32844	-2.805	214642	A430107O13Rik	RIKEN cDNA A430107O13 gene
1441504_at	60.5195	8.90636	-2.76449	329207	Rbm44	RNA binding motif protein 44
1423544_at	51.8664	7.7868	-2.7357	19259	Ptpn5	protein tyrosine phosphatase, non-receptor type 5	0006470 // protein amino acid dephosphorylation // inferred from mutant phenotype /// 0006470 // protein amino acid dephosphorylation // inferred from electronic annotation /// 0016311 // dephosphorylation // inferred from electronic annotation
1429947_a_at	162.219	24.4629	-2.72928	58203	Zbp1	Z-DNA binding protein 1
1450369_at	62.6642	9.83212	-2.67207	26910	Figla	folliculogenesis specific basic helix-loop-helix	0006350 // transcription // inferred from electronic annotation /// 0006355 // regulation of transcription, DNA-dependent // inferred from electronic annotation /// 0007275 // multicellular organismal development // inferred from electronic annotation /// 0030154 // cell differentiation // inferred from electronic annotation /// 0045449 // regulation of transcription // inferred from electronic a…
1419540_at	137.543	23.3678	-2.55729	434726 /// 434727 /// 434728 /// 83457	EG434726 /// Fthl17 /// OTTMUSG00000016862 /// OTTMUSG00000016933	predicted gene, EG434726 /// ferritin, heavy polypeptide-like 17 /// predicted gene, OTTMUSG00000016862 /// predicted gene, OTTMUSG00000016933	0006826 // iron ion transport // inferred from electronic annotation /// 0006879 // cellular iron ion homeostasis // inferred from electronic annotation
1453905_at	62.92	11.2948	-2.47786	75982	5033415L01Rik	RIKEN cDNA 5033415L01 gene
1447327_at	76.016	14.0838	-2.43227	677603	677603	PREDICTED: Mus musculus similar to CG32602-PA (LOC677603), mRNA
1434046_at	57.1048	10.8833	-2.3915	433470	AA467197	expressed sequence AA467197
1420439_at	123.471	23.8595	-2.37153	22127	Tsx	testis specific X-linked gene
1442772_at	58.7579	11.5645	-2.34508
1445110_at	73.9942	14.6152	-2.33994
1425946_at	115.712	23.3793	-2.30723	68312	Gstm7	glutathione S-transferase, mu 7	0008152 // metabolic process // inferred from electronic annotation
1459865_x_at	658.488	133.46	-2.30275	67935	Ces7	carboxylesterase 7
1428379_at	54.7526	11.1304	-2.29842	140919	Slc17a6	solute carrier family 17 (sodium-dependent inorganic phosphate cotransporter), member 6	0001504 // neurotransmitter uptake // inferred from direct assay /// 0006810 // transport // inferred from electronic annotation /// 0006811 // ion transport // inferred from electronic annotation /// 0006814 // sodium ion transport // inferred from electronic annotation /// 0006836 // neurotransmitter transport // inferred from electronic annotation
1451883_at	55.3577	11.266	-2.2968	620316	BC002189	cDNA sequence BC002189
1418207_at	61.1377	12.6151	-2.27691	108017	Fxyd4	FXYD domain-containing ion transport regulator 4	0006810 // transport // inferred from electronic annotation /// 0006811 // ion transport // inferred from electronic annotation
1450571_a_at	54.1961	11.2164	-2.27259	100048638 /// 12075	Bfsp1 /// LOC100048638	beaded filament structural protein 1, in lens-CP94 /// similar to lens fiber cell beaded-filament structure protein
1437406_x_at	1219.75	253.713	-2.26531	16010	Igfbp4	insulin-like growth factor binding protein 4	0001558 // regulation of cell growth // inferred from electronic annotation /// 0006954 // inflammatory response // inferred from electronic annotation
1460309_at	78.5986	16.4971	-2.25229	21350	Tal2	T-cell acute lymphocytic leukemia 2	0006350 // transcription // inferred from electronic annotation /// 0006355 // regulation of transcription, DNA-dependent // inferred from electronic annotation /// 0007610 // behavior // inferred from mutant phenotype /// 0009791 // post-embryonic development // inferred from mutant phenotype /// 0021794 // thalamus development // inferred from mutant phenotype /// 0030901 // midbrain developmen…
1420413_at	71.4257	15.0872	-2.24312	26570	Slc7a11	solute carrier family 7 (cationic amino acid transporter, y+ system), member 11	0006810 // transport // inferred from electronic annotation /// 0006865 // amino acid transport // inferred from electronic annotation
1448877_at	63.496	13.4276	-2.24147	13392	Dlx2	distal-less homeobox 2	0000122 // negative regulation of transcription from RNA polymerase II promoter // inferred from genetic interaction /// 0006355 // regulation of transcription, DNA-dependent // inferred from electronic annotation /// 0007275 // multicellular organismal development // inferred from electronic annotation /// 0009954 // proximal/distal pattern formation // inferred from genetic interaction /// 0009…
1419665_a_at	97.2152	20.916	-2.21658	56312	Nupr1	nuclear protein 1	0002526 // acute inflammatory response // inferred from mutant phenotype /// 0009636 // response to toxin // inferred from mutant phenotype /// 0016049 // cell growth // inferred from electronic annotation /// 0042771 // DNA damage response, signal transduction by p53 class mediator resulting in induction of apoptosis // inferred from mutant phenotype /// 0043065 // positive regulation of apoptos…
1431689_at	67.6155	14.8167	-2.19013	74739	5830400J07Rik	RIKEN cDNA 5830400J07 gene
1443672_at	203.493	45.1219	-2.17308	102436	Lars2	leucyl-tRNA synthetase, mitochondrial	0006412 // translation // inferred from electronic annotation /// 0006418 // tRNA aminoacylation for protein translation // inferred from electronic annotation /// 0006429 // leucyl-tRNA aminoacylation // inferred from electronic annotation
1419768_at	55.5627	12.3568	-2.16882	12483	Cd22	CD22 antigen	0007155 // cell adhesion // inferred from electronic annotation /// 0007166 // cell surface receptor linked signal transduction // traceable author statement
1421183_at	160.807	35.9432	-2.16154	66654	Tex12	testis expressed gene 12
1420773_at	558.727	126.685	-2.1409	13531	Dub1	deubiquitinating enzyme 1	0006511 // ubiquitin-dependent protein catabolic process // inferred from electronic annotation /// 0016579 // protein deubiquitination // inferred from direct assay /// 0019941 // modification-dependent protein catabolic process // inferred from electronic annotation
1445442_at	55.8674	12.6788	-2.13959	213582	Mtap9	microtubule-associated protein 9	0007049 // cell cycle // inferred from electronic annotation /// 0007067 // mitosis // inferred from electronic annotation /// 0051301 // cell division // inferred from electronic annotation
1424722_at	63.1925	14.3463	-2.13907	71775	1300017J02Rik	RIKEN cDNA 1300017J02 gene	0006826 // iron ion transport // inferred from electronic annotation /// 0006879 // cellular iron ion homeostasis // inferred from electronic annotation
1422589_at	87.8039	20.0122	-2.13341	19339	Rab3a	RAB3A, member RAS oncogene family	0003016 // respiratory system process // inferred from mutant phenotype /// 0006810 // transport // inferred from electronic annotation /// 0006887 // exocytosis // inferred from electronic annotation /// 0007005 // mitochondrion organization // inferred from mutant phenotype /// 0007264 // small GTPase mediated signal transduction // inferred from electronic annotation /// 0007274 // neuromuscul…
1459829_x_at	87.1954	20.1326	-2.11472	208768	BC031781	CDNA sequence BC031781 (BC031781), mRNA
1443444_at	53.6221	12.7077	-2.07713
1419729_at	99.5409	23.7002	-2.07039	83558	Tex11	testis expressed gene 11	0000712 // resolution of meiotic joint molecules as recombinants // inferred from mutant phenotype /// 0007060 // male meiosis chromosome segregation // inferred from mutant phenotype /// 0007130 // synaptonemal complex assembly // inferred from mutant phenotype /// 0007140 // male meiosis // inferred from mutant phenotype /// 0008584 // male gonad development // inferred from mutant phenotype //…
1457033_at	1110.04	264.315	-2.07029	245109 /// 434555 /// 632758 /// 665902 /// 665913	BQ559217 /// Zscan4-ps2 /// Zscan4-ps3 /// Zscan4c /// Zscan4f	expresssed sequence BQ559217 /// zinc finger and SCAN domain containing 4, pseudogene 2 /// zinc finger and SCAN domain containing 4, pseudogene 3 /// zinc finger and SCAN domain containing 4C /// zinc finger and SCAN domain containing 4F	0006350 // transcription // inferred from electronic annotation /// 0006355 // regulation of transcription, DNA-dependent // inferred from electronic annotation /// 0006508 // proteolysis // inferred from electronic annotation
1450468_at	50.856	12.1136	-2.06979	17926	Myoc	myocilin
1460113_at	89.4118	21.3617	-2.06544	319770	B930093H17Rik	RIKEN cDNA B930093H17 gene
1422639_at	61.948	14.8397	-2.0616	116903	Calcb	calcitonin-related polypeptide, beta	0042311 // vasodilation // inferred from electronic annotation
1435219_x_at	188.004	45.1487	-2.05801	56208	Becn1	beclin 1, autophagy related	0006914 // autophagy // inferred from direct assay /// 0006914 // autophagy // inferred from mutant phenotype /// 0006914 // autophagy // inferred from electronic annotation /// 0008285 // negative regulation of cell proliferation // inferred from direct assay /// 0009615 // response to virus // inferred from electronic annotation /// 0016239 // positive regulation of macroautophagy // inferred f…
1451061_at	148.339	36.3542	-2.02871	66332	1700018B24Rik	RIKEN cDNA 1700018B24 gene
1456800_a_at	113.598	28.3489	-2.00257	234695	Rltpr	RGD motif, leucine rich repeats, tropomodulin domain and proline-rich containing
1422537_a_at	1067.42	267.904	-1.99434	15902	Id2	inhibitor of DNA binding 2	0000122 // negative regulation of transcription from RNA polymerase II promoter // inferred from genetic interaction /// 0007275 // multicellular organismal development // inferred from electronic annotation /// 0007507 // heart development // inferred from genetic interaction /// 0043353 // enucleate erythrocyte differentiation // inferred from genetic interaction /// 0045449 // regulation of tr…
1422071_at	135.92	34.3281	-1.9853	16857	Lgals6	lectin, galactose binding, soluble 6
1436905_x_at	60.117	15.3567	-1.96891	16792	Laptm5	lysosomal-associated protein transmembrane 5	0006810 // transport // inferred from electronic annotation
1438389_x_at	61.8022	16.0118	-1.94852	104112	Acly	ATP citrate lyase	0006085 // acetyl-CoA biosynthetic process // traceable author statement /// 0008152 // metabolic process // inferred from electronic annotation /// 0008610 // lipid biosynthetic process // inferred from electronic annotation /// 0044262 // cellular carbohydrate metabolic process // inferred from electronic annotation
1439486_at	90.7736	23.5711	-1.94525	227632	Kcnt1	potassium channel, subfamily T, member 1	0006810 // transport // inferred from electronic annotation /// 0006811 // ion transport // inferred from electronic annotation /// 0006813 // potassium ion transport // inferred from electronic annotation /// 0008152 // metabolic process // inferred from electronic annotation
1459873_x_at	73.3435	19.1301	-1.93882	80884	Maged2	Melanoma antigen, family D, 2 (Maged2), mRNA
1447089_at	59.162	15.4929	-1.93306	104303	Arl1	ADP-ribosylation factor-like 1	0007264 // small GTPase mediated signal transduction // inferred from electronic annotation
1449962_at	313.705	82.2944	-1.93054	100040635 /// 331529 /// 331531 /// 83565	AV320801 /// EG331529 /// OTTMUSG00000018782 /// Pramel3	expressed sequence AV320801 /// predicted gene, EG331529 /// predicted gene, OTTMUSG00000018782 /// preferentially expressed antigen in melanoma-like 3
1446532_at	68.4948	18.0536	-1.92371
1421343_at	57.0435	15.121	-1.91551				0006350 // transcription // inferred from electronic annotation /// 0006355 // regulation of transcription, DNA-dependent // inferred from direct assay /// 0006355 // regulation of transcription, DNA-dependent // inferred from electronic annotation /// 0045449 // regulation of transcription // inferred from electronic annotation
1449567_at	117.262	31.2327	-1.9086	83553	Tktl1	transketolase-like 1	0008152 // metabolic process // inferred from electronic annotation
1425427_at	387.608	103.361	-1.90691	639910	LOC639910	hypothetical protein LOC639910
1434588_x_at	314.751	84.1171	-1.90374	21371 /// 620313	EG620313 /// Tbca	predicted gene, EG620313 /// tubulin cofactor A	0007021 // tubulin complex assembly // inferred from electronic annotation
1443961_at	2396.62	641.4	-1.90171	100043292	100043292	predicted gene, 100043292
1456569_x_at	86.8794	23.5109	-1.88568	227753	Gsn	gelsolin	0016192 // vesicle-mediated transport // inferred from mutant phenotype /// 0030041 // actin filament polymerization // inferred from sequence or structural similarity /// 0051014 // actin filament severing // inferred from sequence or structural similarity /// 0051016 // barbed-end actin filament capping // inferred from electronic annotation
1449950_at	70.1493	19.1026	-1.87666	68152	5830415L20Rik	RIKEN cDNA 5830415L20 gene
1424857_a_at	54.0759	14.7893	-1.87044	94094	Trim34	tripartite motif-containing 34
1419233_x_at	453.483	125.154	-1.85735	11806	Apoa1	apolipoprotein A-I	0001932 // regulation of protein amino acid phosphorylation // inferred from direct assay /// 0001935 // endothelial cell proliferation // inferred from mutant phenotype /// 0006629 // lipid metabolic process // inferred from electronic annotation /// 0006644 // phospholipid metabolic process // inferred from mutant phenotype /// 0006695 // cholesterol biosynthetic process // inferred from mutant…
1425787_a_at	96.0149	26.8014	-1.84095	83672	Sytl3	synaptotagmin-like 3	0006886 // intracellular protein transport // inferred from electronic annotation /// 0006887 // exocytosis // inferred from direct assay
1442814_at	68.744	19.2382	-1.83726
1453133_at	579.806	162.922	-1.83139	73333	Slc25a31	solute carrier family 25 (mitochondrial carrier; adenine nucleotide translocator), member 31	0006810 // transport // inferred from electronic annotation
1428321_at	122.356	34.4369	-1.82905	634102 /// 68519	Eml1 /// LOC634102	echinoderm microtubule associated protein like 1 /// similar to echinoderm microtubule associated protein like 1
1456537_at	55.2711	15.7272	-1.81326	320700	A930033H14Rik	RIKEN cDNA A930033H14 gene
1450678_at	57.6169	16.6074	-1.79467	16414	Itgb2	integrin beta 2	0002523 // leukocyte migration during inflammatory response // inferred from electronic annotation /// 0007155 // cell adhesion // inferred from mutant phenotype /// 0007155 // cell adhesion // inferred from electronic annotation /// 0007159 // leukocyte adhesion // inferred from electronic annotation /// 0007160 // cell-matrix adhesion // inferred from electronic annotation /// 0007229 // integr…
1459682_at	51.0217	14.8367	-1.78194	434249	EG434249	predicted gene, EG434249
1426919_at	67.5757	19.7149	-1.77722	16412	Itgb1	integrin beta 1 (fibronectin receptor beta)	0000082 // G1/S transition of mitotic cell cycle // inferred from mutant phenotype /// 0001701 // in utero embryonic development // inferred from mutant phenotype /// 0001708 // cell fate specification // inferred from mutant phenotype /// 0007155 // cell adhesion // inferred from electronic annotation /// 0007159 // leukocyte adhesion // inferred from electronic annotation /// 0007160 // cell-ma…
1438932_at	800.596	233.792	-1.77585	19395	Rasgrp2	RAS, guanyl releasing protein 2	0007242 // intracellular signaling cascade // inferred from electronic annotation /// 0007264 // small GTPase mediated signal transduction // inferred from electronic annotation /// 0051056 // regulation of small GTPase mediated signal transduction // inferred from electronic annotation
1440328_at	157.036	46.0161	-1.77089	50927	Nasp	nuclear autoantigenic sperm protein (histone-binding)	0001824 // blastocyst development // inferred from mutant phenotype /// 0006260 // DNA replication // inferred from direct assay /// 0006260 // DNA replication // inferred from electronic annotation /// 0006810 // transport // inferred from electronic annotation /// 0007049 // cell cycle // inferred from direct assay /// 0007049 // cell cycle // inferred from electronic annotation /// 0008283 // …
1420433_at	172.344	50.6518	-1.7666	74469	Taf7l	TAF7-like RNA polymerase II, TATA box binding protein (TBP)-associated factor	0006350 // transcription // inferred from electronic annotation /// 0006355 // regulation of transcription, DNA-dependent // inferred from electronic annotation /// 0006367 // transcription initiation from RNA polymerase II promoter // inferred from electronic annotation /// 0007275 // multicellular organismal development // inferred from electronic annotation /// 0007283 // spermatogenesis // in…
1427637_a_at	58.9776	17.4238	-1.75911	13507	Dsc3	desmocollin 3	0001701 // in utero embryonic development // inferred from mutant phenotype /// 0007155 // cell adhesion // inferred from electronic annotation /// 0007156 // homophilic cell adhesion // inferred from electronic annotation
1429654_at	3339.6	1000.21	-1.73937	73703	Dppa2	developmental pluripotency associated 2
1441957_x_at	73.1602	21.9905	-1.73418	73673	2410076I21Rik	RIKEN cDNA 2410076I21 gene
1426014_a_at	89.2716	27.2119	-1.71396	72040	Mupcdh	mucin-like protocadherin	0007155 // cell adhesion // inferred from electronic annotation /// 0007155 // cell adhesion // inferred from sequence or structural similarity /// 0007156 // homophilic cell adhesion // inferred from electronic annotation
1425220_x_at	873.393	266.276	-1.71371	100038935	LOC100038935	hypothetical protein LOC100038935
1436794_at	94.8459	28.9944	-1.70981	97895	Nlrp4f	NLR family, pyrin domain containing 4F
1450869_at	66.5679	20.5542	-1.69539	14164	Fgf1	fibroblast growth factor 1	0001525 // angiogenesis // inferred from electronic annotation /// 0001759 // induction of an organ // inferred from direct assay /// 0007275 // multicellular organismal development // inferred from electronic annotation /// 0008283 // cell proliferation // inferred from electronic annotation /// 0030154 // cell differentiation // inferred from electronic annotation /// 0030324 // lung developmen…
1446098_at	114.881	35.7863	-1.68266
1421110_at	67.5265	21.2656	-1.66693	67154	Mtdh	metadherin	0000122 // negative regulation of transcription from RNA polymerase II promoter // inferred from sequence or structural similarity /// 0051092 // positive regulation of NF-kappaB transcription factor activity // inferred from sequence or structural similarity
1419195_at	61.7053	19.4329	-1.66689	192201	Wfdc15b	WAP four-disulfide core domain 15B	0042742 // defense response to bacterium // inferred from electronic annotation
1445892_at	76.7266	24.3313	-1.65691
1416357_a_at	194.359	61.7661	-1.65384	84004	Mcam	melanoma cell adhesion molecule	0007155 // cell adhesion // not recorded /// 0007155 // cell adhesion // inferred from electronic annotation /// 0007157 // heterophilic cell adhesion // not recorded
1418296_at	107.736	34.2915	-1.65157	18301	Fxyd5	FXYD domain-containing ion transport regulator 5	0006810 // transport // inferred from electronic annotation /// 0006811 // ion transport // inferred from electronic annotation
1433693_x_at	154.192	50.0226	-1.62407	22319	Vamp3	vesicle-associated membrane protein 3	0016192 // vesicle-mediated transport // inferred from electronic annotation /// 0017156 // calcium ion-dependent exocytosis // inferred from mutant phenotype
1456493_at	86.824	28.3125	-1.61666	619989	MGC118608	similar to Sp110 nuclear body protein
1426589_at	56.9875	18.608	-1.61472	210710	Gab3	growth factor receptor bound protein 2-associated protein 3	0030225 // macrophage differentiation // inferred from direct assay
1435603_at	196.869	64.4473	-1.61105	208777	Sned1	sushi, nidogen and EGF-like domains 1	0007160 // cell-matrix adhesion // inferred from electronic annotation
1437019_at	365.494	121.624	-1.58742	69134	2200001I15Rik	RIKEN cDNA 2200001I15 gene
1448467_a_at	276.246	93.1947	-1.56763	114601	Ehbp1l1	EH domain binding protein 1-like 1
1418847_at	171.34	57.8956	-1.56534	11847	Arg2	arginase type II	0000050 // urea cycle // inferred from electronic annotation /// 0006525 // arginine metabolic process // inferred from electronic annotation /// 0006941 // striated muscle contraction // inferred from mutant phenotype /// 0045428 // regulation of nitric oxide biosynthetic process // inferred from electronic annotation /// 0051001 // negative regulation of nitric-oxide synthase activity // inferr…
1455097_at	625.916	211.846	-1.56296	545085	Wdr70	WD repeat domain 70
1437932_a_at	119.241	40.4783	-1.55866	12737	Cldn1	claudin 1	0016338 // calcium-independent cell-cell adhesion // inferred from direct assay
1424649_a_at	164.241	56.0467	-1.55112	216350	Tspan8	tetraspanin 8
1442011_at	134.921	46.5145	-1.53636	380787	A230065H16Rik	RIKEN cDNA A230065H16 gene
1459335_at	62.9561	21.7271	-1.53485
1442307_at	51.8762	17.9392	-1.53196
1420085_at	1015.1	352.273	-1.52686	14175	Fgf4	fibroblast growth factor 4	0001502 // cartilage condensation // inferred from genetic interaction /// 0008283 // cell proliferation // inferred from electronic annotation /// 0008284 // positive regulation of cell proliferation // inferred from genetic interaction /// 0019827 // stem cell maintenance // inferred from genetic interaction /// 0030326 // embryonic limb morphogenesis // inferred from genetic interaction /// 00…
1428685_at	256.86	89.1496	-1.52668	74075	Syce1	synaptonemal complex central element protein 1	0007049 // cell cycle // inferred from electronic annotation /// 0007126 // meiosis // inferred from electronic annotation /// 0007128 // meiotic prophase I // inferred by curator /// 0007130 // synaptonemal complex assembly // inferred by curator /// 0051301 // cell division // inferred from electronic annotation
1440741_at	55.0589	19.1184	-1.52602	15552	Htr1d	5-hydroxytryptamine (serotonin) receptor 1D	0007165 // signal transduction // inferred from electronic annotation /// 0007186 // G-protein coupled receptor protein signaling pathway // inferred from electronic annotation /// 0009636 // response to toxin // inferred from direct assay
1456624_at	429.831	149.321	-1.52535	52639	Wipi1	WD repeat domain, phosphoinositide interacting 1	0006914 // autophagy // inferred from electronic annotation /// 0048203 // vesicle targeting, trans-Golgi to endosome // inferred from electronic annotation
1460057_at	302.469	106.389	-1.50743	14562	Gdf3	growth differentiation factor 3	0002021 // response to dietary excess // inferred from mutant phenotype /// 0040007 // growth // inferred from electronic annotation
1429934_at	82.782	29.3114	-1.49786	75013	4930502E18Rik	RIKEN cDNA 4930502E18 gene
1419789_at	71.7802	25.555	-1.48998	216439	Agap2	ArfGAP with GTPase domain, ankyrin repeat and PH domain 2 (Agap2), mRNA	0007264 // small GTPase mediated signal transduction // inferred from electronic annotation /// 0016197 // endosome transport // not recorded /// 0030036 // actin cytoskeleton organization // not recorded /// 0032312 // regulation of ARF GTPase activity // inferred from electronic annotation /// 0045860 // positive regulation of protein kinase activity // not recorded
1421009_at	55.2112	19.7089	-1.48611	58185	Rsad2	radical S-adenosyl methionine domain containing 2	0009615 // response to virus // inferred from electronic annotation /// 0051607 // defense response to virus // inferred from direct assay /// 0051607 // defense response to virus // inferred from electronic annotation
1447664_x_at	92.6361	33.1476	-1.48267	212439	AA986860	expressed sequence AA986860
1420565_at	66.8835	23.9961	-1.47885	15394	Hoxa1	homeo box A1	0006350 // transcription // inferred from electronic annotation /// 0006355 // regulation of transcription, DNA-dependent // inferred from electronic annotation /// 0006357 // regulation of transcription from RNA polymerase II promoter // inferred from direct assay /// 0007275 // multicellular organismal development // inferred from electronic annotation /// 0007399 // nervous system development …
1415846_a_at	85.2416	30.5856	-1.4787	16833	Ldhc	lactate dehydrogenase C	0005975 // carbohydrate metabolic process // inferred from electronic annotation /// 0006096 // glycolysis // inferred from electronic annotation /// 0008152 // metabolic process // inferred from electronic annotation /// 0019642 // anaerobic glycolysis // inferred from electronic annotation /// 0044262 // cellular carbohydrate metabolic process // inferred from electronic annotation /// 0055114 …
1443621_at	116.855	42.1261	-1.47193	327959	Xaf1	XIAP associated factor 1	0006915 // apoptosis // inferred from electronic annotation /// 0007049 // cell cycle // inferred from electronic annotation /// 0045786 // negative regulation of cell cycle // inferred from electronic annotation
1420086_x_at	952.841	343.814	-1.4706	14175	Fgf4	fibroblast growth factor 4	0001502 // cartilage condensation // inferred from genetic interaction /// 0008283 // cell proliferation // inferred from electronic annotation /// 0008284 // positive regulation of cell proliferation // inferred from genetic interaction /// 0019827 // stem cell maintenance // inferred from genetic interaction /// 0030326 // embryonic limb morphogenesis // inferred from genetic interaction /// 00…
1453223_s_at	4084.72	1474.38	-1.47013	73703	Dppa2	developmental pluripotency associated 2
1440792_x_at	172.684	62.3684	-1.46925	18391	Sigmar1	sigma non-opioid intracellular receptor 1	0006696 // ergosterol biosynthetic process // inferred from electronic annotation /// 0006810 // transport // inferred from electronic annotation /// 0006869 // lipid transport // inferred from electronic annotation
1423327_at	304.319	110.302	-1.46413	68172	Rpl39l	ribosomal protein L39-like	0006412 // translation // inferred from electronic annotation /// 0007283 // spermatogenesis // inferred from electronic annotation
1442405_at	56.7955	20.5971	-1.46333
1439352_at	62.2217	22.6684	-1.45674	94089	Trim7	tripartite motif-containing 7
1420334_at	51.5586	18.8078	-1.45488	171286	Slc12a8	solute carrier family 12 (potassium/chloride transporters), member 8	0006810 // transport // inferred from electronic annotation /// 0006811 // ion transport // inferred from electronic annotation /// 0006813 // potassium ion transport // inferred from electronic annotation
1451647_at	165.66	60.457	-1.45424	214111	Slc24a1	solute carrier family 24 (sodium/potassium/calcium exchanger), member 1	0006816 // calcium ion transport // inferred from electronic annotation /// 0007601 // visual perception // inferred from electronic annotation
1419230_at	116.346	42.5295	-1.45188	268482	Krt12	keratin 12
1436837_at	668.377	244.647	-1.44996	98558	Mael	maelstrom homolog (Drosophila)	0000122 // negative regulation of transcription from RNA polymerase II promoter // inferred from mutant phenotype /// 0000902 // cell morphogenesis // inferred from mutant phenotype /// 0007126 // meiosis // inferred from electronic annotation /// 0007128 // meiotic prophase I // inferred from mutant phenotype /// 0007129 // synapsis // inferred from mutant phenotype /// 0007140 // male meiosis /…
1442946_at	60.6259	22.2011	-1.44931
1419759_at	102.006	37.4857	-1.44424	18671	Abcb1a	ATP-binding cassette, sub-family B (MDR/TAP), member 1A	0006810 // transport // inferred from electronic annotation /// 0015893 // drug transport // inferred from direct assay
1421264_at	71.9587	26.4747	-1.44255	192194	Butr1	butyrophilin related 1
1441197_at	61.3856	22.6005	-1.44155	319626	9530059O14Rik	RIKEN cDNA 9530059O14 gene
1456804_at	418.596	154.324	-1.4396	627821	EG627821	predicted gene, EG627821
1419231_s_at	112.114	41.4519	-1.43546	268482	Krt12	keratin 12
1442320_at	116.77	43.387	-1.42834	553096	LOC553096	hypothetical LOC553096
1418392_a_at	536.27	199.562	-1.42613	55932	Gbp3	guanylate binding protein 3	0006955 // immune response // inferred from electronic annotation
1443958_at	57.0918	21.3703	-1.41768	320854	9030203C11Rik	RIKEN cDNA 9030203C11 gene
1418759_at	59.1841	22.2197	-1.41337	19256	Ptpn20	protein tyrosine phosphatase, non-receptor type 20	0006470 // protein amino acid dephosphorylation // inferred from electronic annotation /// 0016311 // dephosphorylation // inferred from electronic annotation
1450032_at	66.2651	24.8837	-1.41305	24059	Slco2a1	solute carrier organic anion transporter family, member 2a1	0006810 // transport // inferred from electronic annotation /// 0015732 // prostaglandin transport // inferred from direct assay
1446450_at	52.6148	19.8209	-1.40845	22138	Ttn	Titin, mRNA (cDNA clone IMAGE:5149168)	0001701 // in utero embryonic development // inferred from mutant phenotype /// 0001756 // somitogenesis // inferred from expression pattern /// 0003007 // heart morphogenesis // inferred from mutant phenotype /// 0006468 // protein amino acid phosphorylation // inferred from electronic annotation /// 0006936 // muscle contraction // inferred from mutant phenotype /// 0007512 // adult heart devel…
1424310_at	95.9314	36.1698	-1.40722	17434	Mocs2	molybdenum cofactor synthesis 2	0006777 // Mo-molybdopterin cofactor biosynthetic process // inferred from electronic annotation /// 0006777 // Mo-molybdopterin cofactor biosynthetic process // inferred from sequence or structural similarity /// 0006790 // sulfur metabolic process // inferred from electronic annotation
1455601_at	60.5506	22.8331	-1.40701
1448186_at	67.8948	25.6126	-1.40645	18947	Pnliprp2	pancreatic lipase-related protein 2	0006629 // lipid metabolic process // inferred from electronic annotation /// 0006968 // cellular defense response // inferred from mutant phenotype /// 0007586 // digestion // inferred from mutant phenotype /// 0016042 // lipid catabolic process // inferred from electronic annotation
1441240_at	142.243	53.813	-1.40233
1418454_at	68.1223	25.7998	-1.40077	50530	Mfap5	microfibrillar associated protein 5
1450272_at	56.1368	21.2668	-1.40034	21949	Tnfsf8	tumor necrosis factor (ligand) superfamily, member 8	0006955 // immune response // inferred from electronic annotation
1450658_at	58.033	22.0005	-1.39934	100048332 /// 23794	Adamts5 /// LOC100048332	a disintegrin-like and metallopeptidase (reprolysin type) with thrombospondin type 1 motif, 5 (aggrecanase-2) /// similar to a disintegrin-like and metalloprotease (reprolysin type) with thrombospondin type 1 motif, 5 (aggrecanase-2)	0006508 // proteolysis // inferred from electronic annotation /// 0007229 // integrin-mediated signaling pathway // inferred from electronic annotation
1444127_at	63.9923	24.2793	-1.39817	65247	Asb1	Ankyrin repeat and SOCS box-containing 1 (Asb1), transcript variant 1, mRNA	0007242 // intracellular signaling cascade // inferred from electronic annotation /// 0007275 // multicellular organismal development // inferred from electronic annotation /// 0019941 // modification-dependent protein catabolic process // inferred from electronic annotation /// 0030539 // male genitalia development // inferred from mutant phenotype
1437863_at	113.783	43.1754	-1.39801	12038	Bche	butyrylcholinesterase
1436367_at	54.1272	20.7514	-1.38314
1448783_at	117.41	45.016	-1.38305	30962	Slc7a9	solute carrier family 7 (cationic amino acid transporter, y+ system), member 9	0006810 // transport // inferred from electronic annotation /// 0006865 // amino acid transport // inferred from electronic annotation /// 0015804 // neutral amino acid transport // inferred from sequence or structural similarity
1458352_at	59.5723	22.8509	-1.38239	209707	Lcorl	Mlr1 mRNA for transcription factor MLR1	0006350 // transcription // inferred from electronic annotation /// 0006355 // regulation of transcription, DNA-dependent // inferred from electronic annotation /// 0006366 // transcription from RNA polymerase II promoter // inferred from direct assay
1445323_at	65.4271	25.1114	-1.38154	268527	Greb1	gene regulated by estrogen in breast cancer protein
1433844_a_at	594.955	228.527	-1.38042	75590	Dusp9	dual specificity phosphatase 9	0000188 // inactivation of MAPK activity // inferred from direct assay /// 0006470 // protein amino acid dephosphorylation // inferred from electronic annotation /// 0016311 // dephosphorylation // inferred from electronic annotation
1456313_x_at	2403.99	924.931	-1.37801	68611	Mrpl28	mitochondrial ribosomal protein L28	0045449 // regulation of transcription // inferred from electronic annotation
1459546_s_at	84.1968	32.4014	-1.37771	18605	Enpp1	ectonucleotide pyrophosphatase/phosphodiesterase 1	0001503 // ossification // inferred from electronic annotation /// 0008152 // metabolic process // inferred from electronic annotation /// 0030279 // negative regulation of ossification // inferred from mutant phenotype /// 0045599 // negative regulation of fat cell differentiation // inferred from mutant phenotype /// 0046849 // bone remodeling // inferred from mutant phenotype
1449604_at	142.918	55.1573	-1.37357	11431 /// 677788	677788 /// Acp1	predicted gene, 677788 /// acid phosphatase 1, soluble	0006470 // protein amino acid dephosphorylation // inferred from electronic annotation
1450282_at	385.307	148.78	-1.37283	14175	Fgf4	fibroblast growth factor 4	0001502 // cartilage condensation // inferred from genetic interaction /// 0008283 // cell proliferation // inferred from electronic annotation /// 0008284 // positive regulation of cell proliferation // inferred from genetic interaction /// 0019827 // stem cell maintenance // inferred from genetic interaction /// 0030326 // embryonic limb morphogenesis // inferred from genetic interaction /// 00…
1455629_at	55.8128	21.5919	-1.37011	13488	Drd1a	dopamine receptor D1A	0001659 // temperature homeostasis // inferred from mutant phenotype /// 0001661 // conditioned taste aversion // inferred from mutant phenotype /// 0001662 // behavioral fear response // inferred from mutant phenotype /// 0001963 // synaptic transmission, dopaminergic // inferred from mutant phenotype /// 0001964 // startle response // inferred from mutant phenotype /// 0001975 // response to am…
1430036_at	64.8174	25.0993	-1.36873	69563	2310015B20Rik	RIKEN cDNA 2310015B20 gene
1447226_at	177.788	68.9068	-1.36744
1430240_a_at	66.5826	25.8945	-1.3625	12745	Clgn	calmegin	0006457 // protein folding // inferred from electronic annotation /// 0007126 // meiosis // inferred from electronic annotation /// 0007275 // multicellular organismal development // inferred from electronic annotation /// 0007283 // spermatogenesis // inferred from electronic annotation /// 0030154 // cell differentiation // inferred from electronic annotation
1452353_at	70.9518	27.5989	-1.36223	68526	Gpr155	G protein-coupled receptor 155	0007242 // intracellular signaling cascade // inferred from electronic annotation
1430528_at	106.496	41.458	-1.36107	53378	Sdcbp	syndecan binding protein	0007265 // Ras protein signal transduction // inferred from physical interaction
1422677_at	330.497	128.666	-1.36101	67800	Dgat2	diacylglycerol O-acyltransferase 2	0006071 // glycerol metabolic process // inferred from electronic annotation /// 0006629 // lipid metabolic process // inferred from electronic annotation /// 0008610 // lipid biosynthetic process // inferred from electronic annotation /// 0019432 // triglyceride biosynthetic process // inferred from direct assay /// 0019432 // triglyceride biosynthetic process // inferred from mutant phenotype /…
1435589_at	238.618	93.1558	-1.35699	240514	Ccdc85b	coiled-coil domain containing 85B
1448074_at	50.1191	19.5687	-1.35681	19773	Rln1	Relaxin 1, mRNA (cDNA clone IMAGE:40044524)
1456208_at	235.266	91.9903	-1.35474	215456	A530057A03Rik	RIKEN cDNA A530057A03 gene	0006072 // glycerol-3-phosphate metabolic process // inferred from direct assay /// 0008152 // metabolic process // inferred from electronic annotation /// 0008654 // phospholipid biosynthetic process // inferred from electronic annotation /// 0019432 // triglyceride biosynthetic process // inferred from direct assay
1429701_at	727.912	284.924	-1.35319	71967	2410003J06Rik	RIKEN cDNA 2410003J06 gene
1449305_at	94.3071	36.9725	-1.35091	14058	F10	coagulation factor X	0006508 // proteolysis // inferred from electronic annotation /// 0007596 // blood coagulation // inferred from electronic annotation
1457858_at	127.005	49.9283	-1.34695	226957	EG226957	predicted gene, EG226957
1440764_at	57.4795	22.6082	-1.3462	11836	Araf	v-raf murine sarcoma 3611 viral oncogene homolog	0006468 // protein amino acid phosphorylation // inferred from electronic annotation /// 0007165 // signal transduction // inferred from electronic annotation /// 0007242 // intracellular signaling cascade // inferred from electronic annotation
1424847_at	529.38	208.326	-1.34546	380684	Nefh	neurofilament, heavy polypeptide	0000226 // microtubule cytoskeleton organization // inferred from genetic interaction /// 0045104 // intermediate filament cytoskeleton organization // inferred from mutant phenotype /// 0045110 // intermediate filament bundle assembly // inferred from genetic interaction /// 0060052 // neurofilament cytoskeleton organization // inferred from genetic interaction
1429793_at	140.473	55.285	-1.34533	71996	1600014K23Rik	RIKEN cDNA 1600014K23 gene	0006826 // iron ion transport // inferred from electronic annotation /// 0006879 // cellular iron ion homeostasis // inferred from electronic annotation
1440893_at	80.1216	31.5567	-1.34425	71340	Riok1	RIO kinase 1 (yeast)
1419758_at	56.5691	22.2935	-1.34339	18671	Abcb1a	ATP-binding cassette, sub-family B (MDR/TAP), member 1A	0006810 // transport // inferred from electronic annotation /// 0015893 // drug transport // inferred from direct assay /// 0042493 // response to drug // inferred from electronic annotation /// 0046686 // response to cadmium ion // inferred from electronic annotation
1436614_at	96.6484	38.091	-1.34329
1419232_a_at	424.421	167.462	-1.34166	11806	Apoa1	apolipoprotein A-I	0001932 // regulation of protein amino acid phosphorylation // inferred from direct assay /// 0001935 // endothelial cell proliferation // inferred from mutant phenotype /// 0006629 // lipid metabolic process // inferred from electronic annotation /// 0006644 // phospholipid metabolic process // inferred from mutant phenotype /// 0006695 // cholesterol biosynthetic process // inferred from mutant…
1440834_at	119.682	47.2514	-1.34078	109342	Slc5a10	solute carrier family 5 (sodium/glucose cotransporter), member 10	0006810 // transport // inferred from electronic annotation /// 0006811 // ion transport // inferred from electronic annotation /// 0006814 // sodium ion transport // inferred from electronic annotation
1444579_at	54.5488	21.5417	-1.34042
1438973_x_at	81.4323	32.1615	-1.34027	14609	Gja1	gap junction protein, alpha 1	0001701 // in utero embryonic development // inferred from mutant phenotype /// 0001764 // neuron migration // inferred from mutant phenotype /// 0001947 // heart looping // inferred from mutant phenotype /// 0002070 // epithelial cell maturation // inferred from mutant phenotype /// 0006915 // apoptosis // inferred from electronic annotation /// 0007154 // cell communication // inferred from ele…
1447228_at	194.972	77.0361	-1.33966	77038	Arfgap2	ADP-ribosylation factor GTPase activating protein 2	0006810 // transport // inferred from electronic annotation /// 0015031 // protein transport // inferred from electronic annotation /// 0016192 // vesicle-mediated transport // inferred from electronic annotation /// 0032312 // regulation of ARF GTPase activity // inferred from electronic annotation
1431874_at	98.8373	39.057	-1.33947	74361	4931429L15Rik	RIKEN cDNA 4931429L15 gene
1421726_at	140.32	55.5525	-1.3368	67489	Ap4b1	adaptor-related protein complex AP-4, beta 1	0006810 // transport // inferred from electronic annotation /// 0006886 // intracellular protein transport // traceable author statement /// 0006886 // intracellular protein transport // inferred from electronic annotation /// 0015031 // protein transport // inferred from electronic annotation /// 0016192 // vesicle-mediated transport // traceable author statement /// 0016192 // vesicle-mediated …
1430725_at	125.365	49.6336	-1.33674	66779	4933432I09Rik	RIKEN cDNA 4933432I09 gene
1457401_at	60.3127	23.9231	-1.33405	237806	Dnahc9	dynein, axonemal, heavy chain 9	0000226 // microtubule cytoskeleton organization // inferred from electronic annotation /// 0007018 // microtubule-based movement // inferred from electronic annotation
1430724_at	76.7608	30.4629	-1.33332	71932	Ephx3	epoxide hydrolase 3
1446075_at	100.224	39.8497	-1.33059
1438840_x_at	566.152	225.192	-1.33003	11806	Apoa1	apolipoprotein A-I	0001932 // regulation of protein amino acid phosphorylation // inferred from direct assay /// 0001935 // endothelial cell proliferation // inferred from mutant phenotype /// 0006629 // lipid metabolic process // inferred from electronic annotation /// 0006644 // phospholipid metabolic process // inferred from mutant phenotype /// 0006695 // cholesterol biosynthetic process // inferred from mutant…
1457650_x_at	116.941	46.6063	-1.32718	666468	Atg4a	autophagy-related 4A (yeast)	0000045 // autophagic vacuole formation // inferred from sequence or structural similarity /// 0006508 // proteolysis // inferred from sequence or structural similarity /// 0006612 // protein targeting to membrane // inferred from sequence or structural similarity /// 0006623 // protein targeting to vacuole // inferred from sequence or structural similarity /// 0006810 // transport // inferred fr…
1428528_at	1235.62	492.532	-1.32695	100041982 /// 67604	100041982 /// 1110007L15Rik	predicted gene, 100041982 /// RIKEN cDNA 1110007L15 gene
1458564_at	113.052	45.0813	-1.32638
1418219_at	94.5607	37.7486	-1.32482	16168	Il15	interleukin 15	0001866 // NK T cell proliferation // inferred from mutant phenotype /// 0006955 // immune response // inferred from electronic annotation /// 0042102 // positive regulation of T cell proliferation // inferred from mutant phenotype /// 0045062 // extrathymic T cell selection // inferred from mutant phenotype /// 0045580 // regulation of T cell differentiation // inferred from mutant phenotype ///…
1449555_a_at	249.477	99.6148	-1.32448	59083	Fetub	fetuin beta
1453854_at	105.685	42.2166	-1.32388	72351	Ptar1	protein prenyltransferase alpha subunit repeat containing 1
1419418_a_at	380.012	151.898	-1.32294	17450	Morc1	microrchidia 1	0007275 // multicellular organismal development // inferred from electronic annotation /// 0007283 // spermatogenesis // inferred from mutant phenotype /// 0007283 // spermatogenesis // inferred from electronic annotation /// 0030154 // cell differentiation // inferred from electronic annotation
1418580_at	255.219	102.114	-1.32156	67775	Rtp4	receptor transporter protein 4	0001580 // detection of chemical stimulus involved in sensory perception of bitter taste // inferred from electronic annotation /// 0006612 // protein targeting to membrane // inferred from electronic annotation
1424250_a_at	362.724	145.424	-1.3186	71704	Arhgef3	Rho guanine nucleotide exchange factor (GEF) 3	0007242 // intracellular signaling cascade // inferred from electronic annotation /// 0035023 // regulation of Rho protein signal transduction // inferred from electronic annotation
1418642_at	60.2045	24.1505	-1.31782	16822	Lcp2	lymphocyte cytosolic protein 2	0045576 // mast cell activation // inferred from mutant phenotype /// 0050663 // cytokine secretion // inferred from mutant phenotype
1427479_at	405.333	162.671	-1.31715	100039129 /// 100039226 /// 100042776 /// 13664 /// 266459 /// 435337 /// 544881 /// 544883 /// 627881 /// 641136 /// 666806 /// 666862	100039129 /// 100042776 /// 627881 /// BB287469 /// EG266459 /// EG435337 /// EG544883 /// EG666806 /// EG666862 /// Eif1a /// LOC100039226 /// LOC641136	predicted gene, 100039129 /// predicted gene, 100042776 /// predicted gene, 627881 /// expressed sequence BB287469 /// predicted gene, EG266459 /// predicted gene, EG435337 /// predicted gene, EG544883 /// predicted gene, EG666806 /// predicted gene, EG666862 /// eukaryotic translation initiation factor 1A /// hypothetical protein LOC100039226 /// similar to X-linked eukaryotic translation initia…	0006412 // translation // inferred from electronic annotation /// 0006413 // translational initiation // inferred from electronic annotation
1420872_at	152.071	61.0939	-1.31565	54195	Gucy1b3	guanylate cyclase 1, soluble, beta 3	0006182 // cGMP biosynthetic process // inferred from electronic annotation /// 0007242 // intracellular signaling cascade // inferred from electronic annotation /// 0009190 // cyclic nucleotide biosynthetic process // inferred from electronic annotation
1450398_at	117.039	47.0898	-1.3135	16529	Kcnk5	potassium channel, subfamily K, member 5	0006810 // transport // inferred from electronic annotation /// 0006811 // ion transport // inferred from electronic annotation /// 0006813 // potassium ion transport // inferred from electronic annotation
1419096_at	280.665	112.935	-1.31336	55938	Apom	apolipoprotein M	0006810 // transport // inferred from electronic annotation /// 0006869 // lipid transport // inferred from electronic annotation /// 0006952 // defense response // inferred from electronic annotation /// 0006986 // response to unfolded protein // inferred from electronic annotation /// 0007584 // response to nutrient // inferred from electronic annotation /// 0042157 // lipoprotein metabolic pro…
1422178_a_at	119.078	47.9265	-1.31302	19329	Rab17	RAB17, member RAS oncogene family	0006810 // transport // inferred from electronic annotation /// 0007264 // small GTPase mediated signal transduction // inferred from electronic annotation /// 0015031 // protein transport // inferred from electronic annotation
1444290_at	75.1089	30.3083	-1.30927	74051	Steap2	six transmembrane epithelial antigen of prostate 2	0006810 // transport // inferred from electronic annotation /// 0006811 // ion transport // inferred from electronic annotation /// 0006826 // iron ion transport // inferred from electronic annotation /// 0006893 // Golgi to plasma membrane transport // inferred from sequence or structural similarity /// 0006897 // endocytosis // inferred from sequence or structural similarity /// 0008152 // meta…
1431535_at	72.7017	29.3447	-1.30889	665270	Plb1	phospholipase B1	0006629 // lipid metabolic process // inferred from electronic annotation /// 0016042 // lipid catabolic process // inferred from electronic annotation
1449805_at	101.814	41.1267	-1.3078	114662	Prss29	Implantation serine proteinase 2	0006508 // proteolysis // inferred from electronic annotation
1422084_at	52.7834	21.3406	-1.30648	12169	Bmx	BMX non-receptor tyrosine kinase	0006468 // protein amino acid phosphorylation // inferred from electronic annotation /// 0007242 // intracellular signaling cascade // inferred from electronic annotation
1435176_a_at	3039.93	1242.65	-1.29061	15902	Id2	inhibitor of DNA binding 2	0000122 // negative regulation of transcription from RNA polymerase II promoter // inferred from genetic interaction /// 0007275 // multicellular organismal development // inferred from electronic annotation /// 0007507 // heart development // inferred from genetic interaction /// 0043353 // enucleate erythrocyte differentiation // inferred from genetic interaction /// 0045449 // regulation of tr…
1427943_at	609.47	249.749	-1.28707	75572	Acyp2	acylphosphatase 2, muscle type
1442384_at	136.94	56.2193	-1.28441
1420753_at	87.2602	35.8884	-1.2818	21892	Tll1	tolloid-like	0006508 // proteolysis // inferred from electronic annotation /// 0007275 // multicellular organismal development // inferred from electronic annotation /// 0030154 // cell differentiation // inferred from electronic annotation
1443928_at	108.254	44.5637	-1.28047	227929	Cytip	cytohesin 1 interacting protein	0030155 // regulation of cell adhesion // not recorded /// 0030155 // regulation of cell adhesion // inferred from electronic annotation
1445368_at	80.9005	33.3158	-1.27994
1439537_at	84.4701	34.8612	-1.27682
1425275_at	99.6975	41.1604	-1.2763	65973	Asph	aspartate-beta-hydroxylase	0007389 // pattern specification process // inferred from mutant phenotype /// 0008285 // negative regulation of cell proliferation // inferred from genetic interaction /// 0018193 // peptidyl-amino acid modification // inferred from electronic annotation /// 0035108 // limb morphogenesis // inferred from mutant phenotype /// 0042264 // peptidyl-aspartic acid hydroxylation // inferred from direct…
1441267_at	56.5425	23.3924	-1.2733
1450752_at	268.749	111.295	-1.27187	13067	Cyct	cytochrome c, testis	0006810 // transport // inferred from electronic annotation /// 0006915 // apoptosis // inferred from direct assay /// 0022900 // electron transport chain // inferred from electronic annotation /// 0042743 // hydrogen peroxide metabolic process // inferred from direct assay
1421349_x_at	130.875	54.2831	-1.26961	57754	Cend1	cell cycle exit and neuronal differentiation 1
1429409_at	132.111	54.7986	-1.26954	76858	Nlrp14	NLR family, pyrin domain containing 14	0007275 // multicellular organismal development // inferred from electronic annotation /// 0007283 // spermatogenesis // inferred from electronic annotation /// 0030154 // cell differentiation // inferred from electronic annotation
1427481_a_at	80.9794	33.6279	-1.2679	232975	Atp1a3	ATPase, Na+/K+ transporting, alpha 3 polypeptide	0006754 // ATP biosynthetic process // inferred from electronic annotation /// 0006810 // transport // inferred from electronic annotation /// 0006811 // ion transport // inferred from electronic annotation /// 0006812 // cation transport // inferred from electronic annotation /// 0006813 // potassium ion transport // inferred from electronic annotation /// 0006814 // sodium ion transport // infe…
1459696_at	93.9317	39.0421	-1.26658	320365	Fry	PREDICTED: Mus musculus furry homolog (Drosophila) (Fry), mRNA
1455067_at	104.025	43.2413	-1.26644	215632	Psd4	pleckstrin and Sec7 domain containing 4	0032012 // regulation of ARF protein signal transduction // inferred from electronic annotation
1435064_a_at	128.93	53.7318	-1.26274	57394	Tmem27	transmembrane protein 27	0006508 // proteolysis // inferred from electronic annotation
1429637_at	75.9781	31.6831	-1.26187	68659	1110032E23Rik	RIKEN cDNA 1110032E23 gene
1453975_a_at	56.8696	23.7322	-1.26081	73937	1700029M20Rik	RIKEN cDNA 1700029M20 gene
1439771_s_at	53.8372	22.4856	-1.2596	52673	D13Ertd608e	DNA segment, Chr 13, ERATO Doi 608, expressed
1436399_s_at	98.3673	41.2102	-1.25518	27206	Nrk	Nik related kinase	0006468 // protein amino acid phosphorylation // inferred from electronic annotation /// 0007256 // activation of JNKK activity // inferred from direct assay
1425966_x_at	1859.51	780.263	-1.25289	22190	Ubc	ubiquitin C	0006464 // protein modification process // inferred from electronic annotation /// 0016567 // protein ubiquitination // inferred from electronic annotation /// 0045941 // positive regulation of transcription // inferred from electronic annotation
1421001_a_at	59.1076	24.8682	-1.24904	12353	Car6	carbonic anhydrase 6	0006730 // one-carbon compound metabolic process // inferred from electronic annotation
1433602_at	117.795	49.5936	-1.24805	110886	Gabra5	gamma-aminobutyric acid (GABA) A receptor, subunit alpha 5	0001662 // behavioral fear response // inferred from mutant phenotype /// 0006810 // transport // inferred from electronic annotation /// 0006811 // ion transport // inferred from electronic annotation /// 0006821 // chloride transport // inferred from electronic annotation /// 0007214 // gamma-aminobutyric acid signaling pathway // inferred from electronic annotation /// 0008306 // associative l…
1435667_at	113.093	47.6377	-1.24734	116837	Rims1	regulating synaptic membrane exocytosis 1	0006810 // transport // inferred from electronic annotation /// 0006836 // neurotransmitter transport // inferred from electronic annotation /// 0006886 // intracellular protein transport // inferred from electronic annotation /// 0006887 // exocytosis // inferred from electronic annotation /// 0048169 // regulation of long-term neuronal synaptic plasticity // inferred from mutant phenotype
1420448_at	121.725	51.3287	-1.24579	75199	Rhox2a	reproductive homeobox 2A	0000122 // negative regulation of transcription from RNA polymerase II promoter // inferred from direct assay /// 0006355 // regulation of transcription, DNA-dependent // inferred from electronic annotation /// 0045449 // regulation of transcription // inferred from electronic annotation
1429951_at	233.929	98.9431	-1.2414	66970	Ssbp2	single-stranded DNA binding protein 2	0006350 // transcription // inferred from electronic annotation /// 0006355 // regulation of transcription, DNA-dependent // inferred from electronic annotation
1439521_at	91.1495	38.5563	-1.24127
1442781_at	78.9255	33.3922	-1.24098
1448561_at	59.3908	25.1491	-1.23973	17970	Ncf2	neutrophil cytosolic factor 2	0006742 // NADP catabolic process // not recorded /// 0006801 // superoxide metabolic process // not recorded /// 0042554 // superoxide release // inferred from direct assay
1443892_at	367.67	155.817	-1.23856	100045488 /// 435970	I1C0022H11Rik /// LOC100045488	RIKEN cDNA I1C0022H11 gene /// similar to crooked legs CG14938-PB	0006350 // transcription // inferred from electronic annotation /// 0006355 // regulation of transcription, DNA-dependent // inferred from electronic annotation
1455201_x_at	609.554	258.362	-1.23836	11806	Apoa1	apolipoprotein A-I	0001932 // regulation of protein amino acid phosphorylation // inferred from direct assay /// 0001935 // endothelial cell proliferation // inferred from mutant phenotype /// 0006629 // lipid metabolic process // inferred from electronic annotation /// 0006644 // phospholipid metabolic process // inferred from mutant phenotype /// 0006695 // cholesterol biosynthetic process // inferred from mutant…
1437786_at	55.611	23.639	-1.2342	97243	Ard1b	ARD1 homolog B (S. cerevisiae)	0008152 // metabolic process // inferred from electronic annotation
1443360_x_at	70.7046	30.1007	-1.23201	171207	Arhgap4	Rho GTPase activating protein 4	0007165 // signal transduction // inferred from electronic annotation
1428776_at	81.3783	34.6506	-1.23177	75750	Slc10a6	solute carrier family 10 (sodium/bile acid cotransporter family), member 6	0006810 // transport // inferred from electronic annotation /// 0006811 // ion transport // inferred from electronic annotation /// 0006814 // sodium ion transport // inferred from electronic annotation
1427170_at	148.42	63.5159	-1.2245	73677	Psma8	proteasome (prosome, macropain) subunit, alpha type, 8	0006511 // ubiquitin-dependent protein catabolic process // inferred from electronic annotation
1457740_at	151.586	64.8945	-1.22396	11865	Arntl	Aryl hydrocarbon receptor nuclear translocator-like, mRNA (cDNA clone MGC:13810 IMAGE:3980719)	0000060 // protein import into nucleus, translocation // inferred from direct assay /// 0006350 // transcription // inferred from electronic annotation /// 0006355 // regulation of transcription, DNA-dependent // inferred from direct assay /// 0006355 // regulation of transcription, DNA-dependent // inferred from electronic annotation /// 0007165 // signal transduction // inferred from electronic…
1454397_at	54.5627	23.3944	-1.22175	78265	4632418H02Rik	RIKEN cDNA 4632418H02 gene
1446242_at	67.4377	28.9686	-1.21906
1445901_at	92.865	39.9467	-1.21706	14725	Lrp2	low density lipoprotein receptor-related protein 2	0006766 // vitamin metabolic process // inferred from mutant phenotype /// 0006897 // endocytosis // inferred from electronic annotation /// 0006898 // receptor-mediated endocytosis // inferred from mutant phenotype /// 0008283 // cell proliferation // inferred from mutant phenotype /// 0030900 // forebrain development // inferred from mutant phenotype
1429260_at	78.8202	33.9244	-1.21624	66263	1810014B01Rik	RIKEN cDNA 1810014B01 gene
1431330_at	64.6692	27.8352	-1.21617	76482	3110002H16Rik	RIKEN cDNA 3110002H16 gene
1418492_at	72.5447	31.232	-1.21584	23893	Grem2	gremlin 2 homolog, cysteine knot superfamily (Xenopus laevis)
1439049_at	76.2254	32.8739	-1.21333	69740	Dph5	DPH5 homolog (S. cerevisiae)	0008152 // metabolic process // inferred from electronic annotation /// 0017183 // peptidyl-diphthamide biosynthetic process from peptidyl-histidine // inferred from electronic annotation
1446540_at	55.8424	24.1394	-1.20997
1450484_a_at	143.224	61.9245	-1.2097	22169	Cmpk2	cytidine monophosphate (UMP-CMP) kinase 2, mitochondrial	0006221 // pyrimidine nucleotide biosynthetic process // inferred from electronic annotation /// 0006233 // dTDP biosynthetic process // inferred from electronic annotation
1447188_at	63.9223	27.6668	-1.20816
1418069_at	208.54	90.3051	-1.20744	11813	Apoc2	apolipoprotein C-II	0006629 // lipid metabolic process // inferred from electronic annotation /// 0006641 // triglyceride metabolic process // inferred from electronic annotation /// 0006644 // phospholipid metabolic process // inferred from electronic annotation /// 0006810 // transport // inferred from electronic annotation /// 0006869 // lipid transport // inferred from electronic annotation /// 0016042 // lipid …
1450292_a_at	66.4013	28.7954	-1.20537	667735 /// 675573 /// 67981	Hormad1 /// LOC675573 /// OTTMUSG00000023281	HORMA domain containing 1 /// similar to HORMA domain containing 1 /// predicted gene, OTTMUSG00000023281	0007067 // mitosis // inferred from electronic annotation
1459253_at	1725.14	748.168	-1.20528	105171	Arrdc3	Arrestin domain containing 3, mRNA (cDNA clone IMAGE:5344962)
1432757_at	191.575	83.0878	-1.2052	77082	2900011L18Rik	RIKEN cDNA 2900011L18 gene
1444797_at	219.151	95.0783	-1.20474	382231	8030474K03Rik	RIKEN cDNA 8030474K03 gene
1439524_at	92.1719	40.0754	-1.20161	67035	Dnajb4	DnaJ (Hsp40) homolog, subfamily B, member 4	0006457 // protein folding // inferred from electronic annotation
1460722_at	188.893	82.4497	-1.19598	223920	Soat2	sterol O-acyltransferase 2	0006629 // lipid metabolic process // inferred from electronic annotation /// 0007584 // response to nutrient // inferred from electronic annotation /// 0008202 // steroid metabolic process // inferred from electronic annotation /// 0008203 // cholesterol metabolic process // inferred from direct assay /// 0008203 // cholesterol metabolic process // inferred from electronic annotation
1437929_at	122.587	53.5791	-1.19407	240025	Dact2	dapper homolog 2, antagonist of beta-catenin (xenopus)
1443844_at	277.209	121.213	-1.19343	73614	Rhox13	reproductive homeobox 13	0006355 // regulation of transcription, DNA-dependent // inferred from electronic annotation /// 0045449 // regulation of transcription // inferred from electronic annotation
1444112_at	212.572	93.1011	-1.19108
1422313_a_at	134.639	59.0272	-1.18964	16011	Igfbp5	insulin-like growth factor binding protein 5	0001558 // regulation of cell growth // inferred from electronic annotation /// 0001649 // osteoblast differentiation // inferred from expression pattern /// 0014912 // negative regulation of smooth muscle cell migration // inferred from electronic annotation /// 0043569 // negative regulation of insulin-like growth factor receptor signaling pathway // inferred from electronic annotation /// 0048…
1436072_at	52.1486	22.8706	-1.18914	414758	Zfp826	zinc finger protein 826	0001570 // vasculogenesis // inferred from mutant phenotype /// 0001822 // kidney development // inferred from mutant phenotype /// 0006807 // nitrogen compound metabolic process // inferred from mutant phenotype /// 0009791 // post-embryonic development // inferred from mutant phenotype /// 0014909 // smooth muscle cell migration // inferred from mutant phenotype /// 0030097 // hemopoiesis // in…
1445604_at	54.635	24.0145	-1.18592
1422436_at	63.2024	27.8851	-1.18049	67373	2210010C04Rik	RIKEN cDNA 2210010C04 gene	0006508 // proteolysis // inferred from electronic annotation
1456557_at	67.1999	29.6643	-1.17973	73332	1700041C02Rik	RIKEN cDNA 1700041C02 gene
1445377_at	69.2826	30.586	-1.17962
1435154_at	98.1784	43.4619	-1.17565	245128	AU018091	expressed sequence AU018091	0006810 // transport // inferred from electronic annotation /// 0006865 // amino acid transport // inferred from electronic annotation
1443673_x_at	1672.07	741.049	-1.17399
1454623_at	165.145	73.1929	-1.17396	232680	Cpa2	carboxypeptidase A2, pancreatic	0006508 // proteolysis // inferred from electronic annotation
1423267_s_at	195.107	86.5855	-1.17207	16402	Itga5	integrin alpha 5 (fibronectin receptor alpha)	0007044 // cell-substrate junction assembly // inferred from direct assay /// 0007155 // cell adhesion // inferred from electronic annotation /// 0007157 // heterophilic cell adhesion // inferred from mutant phenotype /// 0007159 // leukocyte adhesion // inferred from mutant phenotype /// 0007229 // integrin-mediated signaling pathway // inferred from electronic annotation /// 0007613 // memory /…
1422804_at	61.0384	27.1334	-1.16965	20708	Serpinb6b	serine (or cysteine) peptidase inhibitor, clade B, member 6b
1455180_at	53.9095	23.9693	-1.16935	102371	Gcom1	GRINL1A complex locus
1445657_at	72.8689	32.4004	-1.16929	102293	AW111846	expressed sequence AW111846
1459151_x_at	419.03	186.612	-1.16701	70110	Ifi35	interferon-induced protein 35
1438987_at	66.7794	29.7518	-1.16643	70897	Fam71d	family with sequence similarity 71, member D
1444641_at	75.435	33.6333	-1.16534
1417895_a_at	673.208	300.677	-1.16284	66260	Tmem54	transmembrane protein 54
1447257_at	63.2511	28.3261	-1.15896
1456744_x_at	63.4124	28.4441	-1.15664	216805	Flcn	folliculin	0007049 // cell cycle // inferred from electronic annotation /// 0045786 // negative regulation of cell cycle // inferred from electronic annotation
1437228_at	147.874	66.4211	-1.15465	330277	Fam71f1	family with sequence similarity 71, member F1
1429292_a_at	110.158	49.4826	-1.15458	69698	2310046K01Rik	RIKEN cDNA 2310046K01 gene	0034605 // cellular response to heat // inferred from direct assay
1424984_at	317.989	143.291	-1.15004	78832	2700078E11Rik	RIKEN cDNA 2700078E11 gene	0006511 // ubiquitin-dependent protein catabolic process // inferred from electronic annotation
1435310_at	64.6102	29.1535	-1.14809
1432050_at	52.7264	23.8098	-1.14697	613117	4930571B16Rik	RIKEN cDNA 4930571B16 gene
1443181_at	117.954	53.553	-1.13918
1441835_x_at	128.704	58.6199	-1.1346	194126	Mtmr11	myotubularin related protein 11	0016311 // dephosphorylation // inferred from electronic annotation
1438601_at	412.397	188.282	-1.13114	268930	Pkmyt1	protein kinase, membrane associated tyrosine/threonine 1	0006468 // protein amino acid phosphorylation // inferred from electronic annotation /// 0007049 // cell cycle // inferred from electronic annotation
1449288_at	775.557	354.567	-1.12918	14562	Gdf3	growth differentiation factor 3	0002021 // response to dietary excess // inferred from mutant phenotype /// 0040007 // growth // inferred from electronic annotation
1419542_at	146.822	67.125	-1.12915	13164	Dazl	deleted in azoospermia-like	0006417 // regulation of translation // inferred from electronic annotation /// 0007275 // multicellular organismal development // inferred from electronic annotation /// 0007281 // germ cell development // inferred from mutant phenotype /// 0007283 // spermatogenesis // inferred from electronic annotation /// 0030154 // cell differentiation // inferred from electronic annotation /// 0045836 // p…
1426137_at	504.193	230.678	-1.1281	19715	Rex2	reduced expression 2	0006350 // transcription // inferred from electronic annotation /// 0006355 // regulation of transcription, DNA-dependent // inferred from electronic annotation
1450542_s_at	63.1093	28.9065	-1.12646	17137 /// 17138 /// 17139 /// 17141 /// 17142 /// 17144	Magea1 /// Magea2 /// Magea3 /// Magea5 /// Magea6 /// Magea8	melanoma antigen, family A, 1 /// melanoma antigen, family A, 2 /// melanoma antigen, family A, 3 /// melanoma antigen, family A, 5 /// melanoma antigen, family A, 6 /// melanoma antigen, family A, 8
1444714_at	80.2523	36.7623	-1.12631	667452	OTTMUSG00000009523	PREDICTED: Mus musculus similar to Doublecortin domain containing 2B (LOC667452), mRNA
1437740_at	167.943	76.9787	-1.12544	69582	Plekhm2	pleckstrin homology domain containing, family M (with RUN domain) member 2
1457795_at	90.0627	41.2966	-1.12491
1450285_at	222.729	102.169	-1.12434	100039202 /// 100040390 /// 22202	100039202 /// LOC100040390 /// Ube1y1	predicted gene, 100039202 /// similar to ubiquitin activating enzyme E1 /// ubiquitin-activating enzyme E1, Chr Y 1	0006464 // protein modification process // inferred from electronic annotation /// 0008152 // metabolic process // inferred from electronic annotation /// 0019941 // modification-dependent protein catabolic process // inferred from electronic annotation
1425035_s_at	550.5	252.671	-1.12348	54427	Dnmt3l	DNA (cytosine-5-)-methyltransferase 3-like	0001701 // in utero embryonic development // inferred from mutant phenotype
1437797_at	199.721	91.7484	-1.12223	11938	Atp2a2	ATPase, Ca++ transporting, cardiac muscle, slow twitch 2	0002026 // regulation of the force of heart contraction // inferred from genetic interaction /// 0006754 // ATP biosynthetic process // inferred from electronic annotation /// 0006810 // transport // inferred from electronic annotation /// 0006811 // ion transport // inferred from electronic annotation /// 0006812 // cation transport // inferred from electronic annotation /// 0006816 // calcium i…
1425398_at	63.0596	28.9799	-1.12166	665596 /// 665622	LOC665622 /// RP23-38E20.1	H2b histone family member /// predicted gene, OTTMUSG00000013203	0006334 // nucleosome assembly // inferred from electronic annotation
1416582_a_at	477.898	220.265	-1.11747	12015	Bad	BCL2-associated agonist of cell death	0006007 // glucose catabolic process // inferred from mutant phenotype /// 0006915 // apoptosis // inferred from direct assay /// 0006915 // apoptosis // inferred from electronic annotation /// 0006917 // induction of apoptosis // inferred from direct assay /// 0008283 // cell proliferation // inferred from direct assay /// 0008624 // induction of apoptosis by extracellular signals // inferred fr…
1441293_at	64.2095	29.6251	-1.11597
1430416_at	58.4334	26.9675	-1.11557	70973	4931431B13Rik	RIKEN cDNA 4931431B13 gene
1438514_at	96.6547	44.6381	-1.11456	237636	Npc1l1	NPC1-like 1	0006629 // lipid metabolic process // inferred from electronic annotation /// 0008202 // steroid metabolic process // inferred from electronic annotation /// 0008203 // cholesterol metabolic process // inferred from electronic annotation /// 0030301 // cholesterol transport // inferred from electronic annotation /// 0042632 // cholesterol homeostasis // inferred from mutant phenotype
1452609_at	225.85	104.46	-1.11241	68918	1190005I06Rik	RIKEN cDNA 1190005I06 gene
1459504_at	74.7374	34.6079	-1.11073	99214	AU022121	expressed sequence AU022121
1433466_at	120.931	56.1875	-1.10587	101602	AI467606	expressed sequence AI467606
1444403_at	90.0371	41.8426	-1.10555
1435854_at	64.5605	30.0146	-1.10499	226115	Opalin	oligodendrocytic myelin paranodal and inner loop protein
1432750_at	229.792	106.91	-1.10394	245595	Zfp711	zinc finger protein 711	0045449 // regulation of transcription // inferred from electronic annotation
1440587_at	68.5806	31.9105	-1.10377
1443335_at	70.1617	32.7328	-1.09995
1450806_at	73.0052	34.137	-1.09666	27140	Tlx3	T-cell leukemia, homeobox 3	0001708 // cell fate specification // inferred from genetic interaction /// 0001708 // cell fate specification // inferred from mutant phenotype /// 0001764 // neuron migration // inferred from mutant phenotype /// 0002087 // regulation of respiratory gaseous exchange by neurological process // inferred from mutant phenotype /// 0006355 // regulation of transcription, DNA-dependent // inferred fr…
1438841_s_at	100.22	46.8647	-1.0966	11847	Arg2	arginase type II	0000050 // urea cycle // inferred from electronic annotation /// 0006525 // arginine metabolic process // inferred from electronic annotation /// 0006941 // striated muscle contraction // inferred from mutant phenotype /// 0045428 // regulation of nitric oxide biosynthetic process // inferred from electronic annotation /// 0051001 // negative regulation of nitric-oxide synthase activity // inferr…
1438820_at	724.258	338.703	-1.09649	30054	Rnf17	ring finger protein 17	0007275 // multicellular organismal development // inferred from electronic annotation /// 0007283 // spermatogenesis // inferred from electronic annotation /// 0007286 // spermatid development // inferred from mutant phenotype /// 0030154 // cell differentiation // inferred from electronic annotation
1443824_s_at	356.143	166.907	-1.09342	12354	Car7	carbonic anhydrase 7	0006730 // one-carbon compound metabolic process // inferred from electronic annotation
1434204_x_at	130.52	61.1967	-1.09275	108037	Shmt2	serine hydroxymethyltransferase 2 (mitochondrial)	0006544 // glycine metabolic process // inferred from electronic annotation /// 0006563 // L-serine metabolic process // inferred from electronic annotation /// 0006730 // one-carbon compound metabolic process // inferred from electronic annotation
1435321_at	86.1572	40.4169	-1.09201	77569	Limch1	LIM and calponin homology domains 1	0031032 // actomyosin structure organization // inferred from electronic annotation
1425439_a_at	270.639	127.064	-1.09081	71699	Slc41a3	solute carrier family 41, member 3	0006812 // cation transport // inferred from electronic annotation
1435337_at	92.2434	43.3296	-1.09009	243931	Tshz3	teashirt zinc finger family member 3	0006350 // transcription // inferred from electronic annotation /// 0006355 // regulation of transcription, DNA-dependent // inferred from electronic annotation /// 0007275 // multicellular organismal development // inferred from electronic annotation
1437157_at	87.4273	41.1382	-1.08761	11931	Atp1b1	ATPase, Na+/K+ transporting, beta 1 polypeptide, mRNA (cDNA clone MGC:6286 IMAGE:2648940)	0001666 // response to hypoxia // inferred from electronic annotation /// 0006754 // ATP biosynthetic process // inferred from electronic annotation /// 0006810 // transport // inferred from electronic annotation /// 0006811 // ion transport // inferred from electronic annotation /// 0006813 // potassium ion transport // inferred from electronic annotation /// 0006814 // sodium ion transport // i…
1429347_at	58.2123	27.4128	-1.08647	66813	Bcl2l14	BCL2-like 14 (apoptosis facilitator)	0006915 // apoptosis // inferred from reviewed computational analysis /// 0006915 // apoptosis // inferred from electronic annotation /// 0042981 // regulation of apoptosis // inferred from reviewed computational analysis /// 0042981 // regulation of apoptosis // inferred from electronic annotation
1451944_a_at	139.1	65.5242	-1.08602	21943	Tnfsf11	tumor necrosis factor (ligand) superfamily, member 11	0001503 // ossification // inferred from mutant phenotype /// 0006955 // immune response // inferred from electronic annotation /// 0007275 // multicellular organismal development // inferred from electronic annotation /// 0009887 // organ morphogenesis // inferred from mutant phenotype /// 0030154 // cell differentiation // inferred from electronic annotation /// 0030316 // osteoclast differenti…
1443319_at	59.8351	28.2106	-1.08476	94212	Pag1	phosphoprotein associated with glycosphingolipid microdomains 1	0006955 // immune response // inferred from electronic annotation /// 0007242 // intracellular signaling cascade // traceable author statement /// 0007242 // intracellular signaling cascade // inferred from electronic annotation /// 0050863 // regulation of T cell activation // traceable author statement /// 0050868 // negative regulation of T cell activation // inferred from direct assay
1425408_a_at	90.2635	42.6007	-1.08327	69239	2610034M16Rik	RIKEN cDNA 2610034M16 gene
1450014_at	98.8581	46.6691	-1.08289	12737	Cldn1	claudin 1	0016338 // calcium-independent cell-cell adhesion // inferred from direct assay
1440378_at	53.2486	25.1697	-1.08106	66286	Sec11c	SEC11 homolog C (S. cerevisiae), mRNA (cDNA clone MGC:47104 IMAGE:3666130)	0006465 // signal peptide processing // inferred from electronic annotation /// 0006508 // proteolysis // inferred from electronic annotation
1443052_at	105.189	49.7213	-1.08105	100039706 /// 208111	100039706 /// C330019L16Rik	predicted gene, 100039706 /// RIKEN cDNA C330019L16 gene	0034605 // cellular response to heat // inferred from direct assay
1456311_x_at	254.311	120.265	-1.08038	71988	Esco2	establishment of cohesion 1 homolog 2 (S. cerevisiae)	0006281 // DNA repair // inferred from electronic annotation /// 0007049 // cell cycle // inferred from electronic annotation
1459870_x_at	167.297	79.1604	-1.07956
1418571_at	793.428	377.756	-1.07065	27279	Tnfrsf12a	tumor necrosis factor receptor superfamily, member 12a	0001525 // angiogenesis // inferred from electronic annotation /// 0006915 // apoptosis // inferred from electronic annotation /// 0006931 // substrate-bound cell migration, cell attachment to substrate // inferred from direct assay /// 0007155 // cell adhesion // inferred from direct assay /// 0007155 // cell adhesion // inferred from electronic annotation /// 0007275 // multicellular organismal…
1425317_x_at	108.634	51.7356	-1.07025	77485	Stk31	serine threonine kinase 31	0006468 // protein amino acid phosphorylation // inferred from electronic annotation
1456179_at	585.879	279.134	-1.06964	100287	AU019176	expressed sequence AU019176
1450000_at	105.046	50.0559	-1.06942	83564	Nlrp4c	NLR family, pyrin domain containing 4C
1455667_at	82.1764	39.1675	-1.06907	50907	Preb	prolactin regulatory element binding	0006350 // transcription // inferred from electronic annotation /// 0006355 // regulation of transcription, DNA-dependent // inferred from electronic annotation /// 0006810 // transport // inferred from electronic annotation /// 0015031 // protein transport // inferred from electronic annotation /// 0016192 // vesicle-mediated transport // inferred from electronic annotation
1437498_at	93.067	44.3596	-1.06902	100036529	ENSMUSG00000055440	predicted gene, ENSMUSG00000055440
1431835_at	124.004	59.3202	-1.0638	70571	Tcerg1l	transcription elongation regulator 1-like
1429330_at	98.7485	47.2687	-1.06287	14397	Gabra4	gamma-aminobutyric acid (GABA) A receptor, subunit alpha 4	0006810 // transport // inferred from electronic annotation /// 0006811 // ion transport // inferred from electronic annotation /// 0006821 // chloride transport // inferred from electronic annotation /// 0007214 // gamma-aminobutyric acid signaling pathway // inferred from electronic annotation
1445299_at	65.1949	31.2159	-1.06248
1425105_at	93.361	44.7417	-1.0612	19661	Rbp3	retinol binding protein 3, interstitial	0006508 // proteolysis // inferred from electronic annotation /// 0006810 // transport // inferred from electronic annotation
1449075_at	246.928	118.361	-1.06089	97827	Exd2	exonuclease 3'-5' domain containing 2	0006139 // nucleobase, nucleoside, nucleotide and nucleic acid metabolic process // inferred from electronic annotation
1453979_at	63.5695	30.5102	-1.05904	72397	Rbm12b	RNA binding motif protein 12B
1445203_at	85.8221	41.2223	-1.05792	68070	Pdzd2	PDZ domain containing 2
1460081_at	99.8875	48.1405	-1.05305	54525	Syt7	synaptotagmin VII	0001778 // plasma membrane repair // inferred from direct assay /// 0006810 // transport // inferred from electronic annotation
1441041_at	52.8507	25.4785	-1.05264
1425895_a_at	2673.63	1289.88	-1.05156	15901	Id1	inhibitor of DNA binding 1	0000122 // negative regulation of transcription from RNA polymerase II promoter // inferred from direct assay /// 0007275 // multicellular organismal development // inferred from electronic annotation /// 0007507 // heart development // inferred from genetic interaction /// 0030509 // BMP signaling pathway // inferred from direct assay /// 0045449 // regulation of transcription // inferred from e…
1437648_at	79.2096	38.2333	-1.05084	236899	Pcyt1b	phosphate cytidylyltransferase 1, choline, beta isoform	0001541 // ovarian follicle development // inferred from mutant phenotype /// 0007283 // spermatogenesis // inferred from mutant phenotype /// 0008654 // phospholipid biosynthetic process // inferred from electronic annotation /// 0009058 // biosynthetic process // inferred from electronic annotation
1431257_at	78.1613	37.7697	-1.04923	76132	6230409E13Rik	RIKEN cDNA 6230409E13 gene
1430258_at	132.378	64.1458	-1.04524	75620	2810422J05Rik	RIKEN cDNA 2810422J05 gene
1430357_at	1081.05	524.591	-1.04316	15081	H3f3b	H3 histone, family 3B	0006334 // nucleosome assembly // inferred from electronic annotation
1418602_at	254.189	123.446	-1.04202	12555	Cdh15	cadherin 15	0007155 // cell adhesion // inferred from electronic annotation /// 0007156 // homophilic cell adhesion // inferred from electronic annotation
1436119_at	54.4172	26.4355	-1.04158	216188	Aldh1l2	aldehyde dehydrogenase 1 family, member L2	0006730 // one-carbon compound metabolic process // inferred from electronic annotation /// 0008152 // metabolic process // inferred from electronic annotation /// 0009058 // biosynthetic process // inferred from electronic annotation /// 0009258 // 10-formyltetrahydrofolate catabolic process // inferred from electronic annotation /// 0055114 // oxidation reduction // inferred from electronic ann…
1446213_at	55.4004	26.9415	-1.04007
1431918_at	110.211	53.6121	-1.03964	100040447	1700036A12Rik	RIKEN cDNA 1700036A12 gene
1424295_at	214.35	104.282	-1.03948	73708	Dppa3	developmental pluripotency-associated 3	0040016 // embryonic cleavage // inferred from mutant phenotype
1457163_at	54.6821	26.6209	-1.03851	320010	D730035F11Rik	RIKEN cDNA D730035F11 gene
1446172_at	286.016	139.394	-1.03693
1438512_at	57.7986	28.2092	-1.03487	210321	BC048679	cDNA sequence BC048679
1455961_at	186.495	91.0373	-1.0346
1445655_at	70.7935	34.558	-1.0346
1419132_at	197.171	96.3607	-1.03293	24088	Tlr2	toll-like receptor 2	0002238 // response to molecule of fungal origin // inferred from mutant phenotype /// 0002752 // cell surface pattern recognition receptor signaling pathway // inferred from mutant phenotype /// 0002755 // MyD88-dependent toll-like receptor signaling pathway // inferred from genetic interaction /// 0006954 // inflammatory response // inferred from electronic annotation /// 0006955 // immune resp…
1429381_x_at	113.734	55.7266	-1.02923	111507 /// 16061 /// 238447 /// 544903	Igh /// Igh-2 /// Igh-VJ558 /// LOC544903	immunoglobulin heavy chain complex /// immunoglobulin heavy chain 2 (serum IgA) /// immunoglobulin heavy chain (J558 family) /// similar to immunoglobulin mu-chain	0001788 // antibody-dependent cellular cytotoxicity // inferred from direct assay /// 0001798 // positive regulation of type IIa hypersensitivity // inferred from direct assay /// 0001812 // positive regulation of type I hypersensitivity // inferred from direct assay /// 0002385 // mucosal immune response // inferred from direct assay /// 0002455 // humoral immune response mediated by circulating…
1458521_at	108.06	53.0482	-1.02645
1429086_at	101.038	49.6271	-1.02569	252973	Grhl2	grainyhead-like 2 (Drosophila)	0006350 // transcription // inferred from electronic annotation /// 0006355 // regulation of transcription, DNA-dependent // inferred from electronic annotation /// 0045449 // regulation of transcription // not recorded
1432366_at	50.8482	24.9934	-1.02465	432745	4930447K03Rik	RIKEN cDNA 4930447K03 gene
1459630_at	77.7305	38.2158	-1.02431
1452295_at	83.7921	41.258	-1.02214	65112	Pmepa1	prostate transmembrane protein, androgen induced 1
1441580_at	79.9531	39.3681	-1.02213
1440692_at	203.282	100.131	-1.0216	245423	Gm364	gene model 364, (NCBI)
1417777_at	3754.17	1849.3	-1.02151	67103	Ptgr1	prostaglandin reductase 1	0008152 // metabolic process // inferred from electronic annotation /// 0055114 // oxidation reduction // inferred from electronic annotation
1445897_s_at	2555.13	1259.89	-1.0201	70110	Ifi35	interferon-induced protein 35
1426990_at	1195.27	589.663	-1.01937	65969	Cubn	cubilin (intrinsic factor-cobalamin receptor)	0006629 // lipid metabolic process // inferred from electronic annotation /// 0006810 // transport // inferred from electronic annotation /// 0006898 // receptor-mediated endocytosis // inferred from mutant phenotype /// 0008202 // steroid metabolic process // inferred from electronic annotation /// 0008203 // cholesterol metabolic process // inferred from electronic annotation /// 0015031 // pro…
1446620_at	61.6004	30.3938	-1.01917
1441151_at	133.43	65.8494	-1.01884	100334	AU044157	expressed sequence AU044157
1439876_at	63.2879	31.236	-1.01872	53611	Vti1a	vesicle transport through interaction with t-SNAREs homolog 1A (yeast)	0006810 // transport // inferred from electronic annotation /// 0006886 // intracellular protein transport // inferred from electronic annotation /// 0015031 // protein transport // inferred from electronic annotation /// 0042147 // retrograde transport, endosome to Golgi // inferred from electronic annotation
1437676_at	50.6238	24.9898	-1.01848	70834	Spag9	sperm associated antigen 9	0000187 // activation of MAPK activity // inferred from direct assay /// 0051260 // protein homooligomerization // inferred from direct assay
1432701_at	60.696	29.9653	-1.01831	69960	2810403G07Rik	RIKEN cDNA 2810403G07 gene
1446274_at	104.101	51.4018	-1.01809	20501	Slc16a1	solute carrier family 16 (monocarboxylic acid transporters), member 1	0006810 // transport // inferred from electronic annotation /// 0015711 // organic anion transport // inferred from electronic annotation
1427291_at	74.3407	36.7183	-1.01765	20957	Sycp1	synaptonemal complex protein 1	0007049 // cell cycle // inferred from electronic annotation /// 0007126 // meiosis // inferred from electronic annotation /// 0007130 // synaptonemal complex assembly // inferred from direct assay /// 0007130 // synaptonemal complex assembly // inferred from electronic annotation /// 0032880 // regulation of protein localization // inferred from mutant phenotype /// 0051301 // cell division // i…
1442165_at	50.3727	24.9137	-1.0157	78795	Armc9	armadillo repeat containing 9
1448727_at	109.814	54.3382	-1.01502	114606	Tle6	transducin-like enhancer of split 6, homolog of Drosophila E(spl)
1445837_at	223.51	110.725	-1.01336
1443300_at	78.4758	38.9196	-1.01175
1445650_at	51.0772	25.3772	-1.00915	100045489	LOC100045489	hypothetical protein LOC100045489
1439015_at	188.211	93.7007	-1.00622	14585	Gfra1	glial cell line derived neurotrophic factor family receptor alpha 1	0007169 // transmembrane receptor protein tyrosine kinase signaling pathway // traceable author statement /// 0007399 // nervous system development // inferred from mutant phenotype /// 0009653 // anatomical structure morphogenesis // traceable author statement
1420722_at	69.4673	34.601	-1.00552	12686	Elovl3	elongation of very long chain fatty acids (FEN1/Elo2, SUR4/Elo3, yeast)-like 3	0006633 // fatty acid biosynthetic process // inferred from electronic annotation /// 0008610 // lipid biosynthetic process // inferred from electronic annotation
1434572_at	136.499	68.1308	-1.00252	79221	Hdac9	histone deacetylase 9	0000122 // negative regulation of transcription from RNA polymerase II promoter // inferred from direct assay /// 0000122 // negative regulation of transcription from RNA polymerase II promoter // inferred from mutant phenotype /// 0006350 // transcription // inferred from electronic annotation /// 0006355 // regulation of transcription, DNA-dependent // inferred from electronic annotation /// 00…
1451848_a_at	485.586	242.411	-1.00227	12972	Cryz	crystallin, zeta	0008152 // metabolic process // inferred from electronic annotation /// 0055114 // oxidation reduction // inferred from electronic annotation
1458413_at	83.4735	41.6715	-1.00226	231672	Fbxw8	F-box and WD-40 domain protein 8	0019941 // modification-dependent protein catabolic process // inferred from electronic annotation
1458448_at	100.861	50.389	-1.00119	215193	AA408296	expressed sequence AA408296	0007275 // multicellular organismal development // inferred from electronic annotation
